# Supplementary material for: Aqua­(2,6-dihy­droxy­benzoato-κO 1)bis­(1,10-phenanthroline-κ2 N,N′)manganese(II) 2,6-dihy­droxy­benzoate hemihydrate
Source: Acta Crystallogr Sect E Struct Rep Online. 2012 May 26;68(Pt 6):m798. doi: 10.1107/S1600536812022155 (PMC3379126; doi:10.1107/S1600536812022155)
Supplement: Supplementary file 1 [file e-68-0m798-sup1.cif]

##############################################################################
#                                                                            #
# This CIF contains the data in a paper accepted for publication in          #
# Acta Crystallographica Section E. It conforms to the requirements of       #
# Notes for Authors for Acta Crystallographica Section E, and has been       #
# peer reviewed under the auspices of the IUCr Commission on Journals.       #
#                                                                            #
# Full details of the Crystallographic Information File format               #
# are given in the paper "The Crystallographic Information File (CIF):       #
# a New Standard Archive File for Crystallography" by S. R. Hall, F. H.      #
# Allen and I. D. Brown [Acta Cryst. (1991), A47, 655-685].                  #
#                                                                            #
# The current version of the core CIF dictionary is obtainable from          #
# ftp://ftp.iucr.org/pub/cif_core.dic.                                       #
#                                                                            #
# Software is freely available for graphical display of the structure(s)     #
# in this CIF. For information consult the CIF software page                 #
# http://www.iucr.org/resources/cif/software.                                #
#                                                                            #
# This file may be used for bona fide research purposes within the           #
# scientific community so long as proper attribution is given to the journal # 
# article from which it was obtained.                                        #
#                                                                            #
##############################################################################
data_I
_audit_creation_method     SHELXL-97
_chemical_name_systematic
;
Aqua(2,6-dihydroxybenzoato-\k<i>O</i>^1^)bis(1,10-phenanthroline-
\k^2^<i>N</i>,<i>N</i>')manganese(II) 2,6-dihydroxybenzoate hemihydrate
;
_chemical_name_common     ?
_chemical_formula_moiety     'C31 H23 Mn N4 O5 +, C7 H5 O4 -, 0.5(H2 O)'
_chemical_formula_sum     'C38 H29 Mn N4 O9.5'
_chemical_formula_iupac
                       '[Mn (C7 H5 O4) (C12 H8 N2)2 (H2 O)] (C7 H5 O4), 0.5H2 O'
_chemical_formula_weight     748.59
_chemical_melting_point     ?
_symmetry_cell_setting     orthorhombic
_symmetry_space_group_name_H-M     'P b c n'
_symmetry_space_group_name_Hall     '-P 2n 2ab'
loop_
    _symmetry_equiv_pos_as_xyz
    'x, y, z'
    '-x+1/2, -y+1/2, z+1/2'
    'x+1/2, -y+1/2, -z'
    '-x, y, -z+1/2'
    '-x, -y, -z'
    'x-1/2, y-1/2, -z-1/2'
    '-x-1/2, y-1/2, z'
    'x, -y, z-1/2'
_cell_length_a     30.0648(7)
_cell_length_b     8.2468(2)
_cell_length_c     27.3311(6)
_cell_angle_alpha     90.00
_cell_angle_beta     90.00
_cell_angle_gamma     90.00
_cell_volume     6776.4(3)
_cell_formula_units_Z     8
_cell_measurement_reflns_used     7956
_cell_measurement_theta_min     2.94
_cell_measurement_theta_max     72.24
_cell_measurement_temperature     298(2)
_exptl_crystal_description     block
_exptl_crystal_colour     orange
_exptl_crystal_size_max     0.36
_exptl_crystal_size_mid     0.32
_exptl_crystal_size_min     0.30
_exptl_crystal_density_diffrn     1.468
_exptl_crystal_density_meas     ?
_exptl_crystal_density_method     'not measured'
_exptl_crystal_F_000     3088
_exptl_absorpt_coefficient_mu     3.732
_exptl_absorpt_correction_type     multi-scan
_exptl_absorpt_process_details     '(CrysAlis RED; Oxford Diffraction, 2006)'
_exptl_absorpt_correction_T_min     0.3468
_exptl_absorpt_correction_T_max     0.4006
_exptl_special_details     ?
_diffrn_ambient_temperature     298(2)
_diffrn_radiation_type     CuK\a
_diffrn_radiation_wavelength     1.54184
_diffrn_radiation_source     'Enhance Ultra (Cu) X-ray Source'
_diffrn_radiation_monochromator     'mirror'
_diffrn_measurement_device_type     'Oxford Diffraction Gemini S Ultra'
_diffrn_measurement_method     '\w scans'
_diffrn_detector_area_resol_mean     15.9149
_diffrn_reflns_number     28472
_diffrn_reflns_av_R_equivalents     0.0353
_diffrn_reflns_av_sigmaI/netI     0.0291
_diffrn_reflns_theta_min     2.94
_diffrn_reflns_theta_max     72.39
_diffrn_reflns_theta_full     72.39
_diffrn_measured_fraction_theta_max     0.986
_diffrn_measured_fraction_theta_full     0.986
_diffrn_reflns_limit_h_min     -36
_diffrn_reflns_limit_h_max     37
_diffrn_reflns_limit_k_min     -6
_diffrn_reflns_limit_k_max     10
_diffrn_reflns_limit_l_min     -33
_diffrn_reflns_limit_l_max     33
_diffrn_standards_number     ?
_diffrn_standards_interval_count     ?
_diffrn_standards_interval_time     ?
_diffrn_standards_decay_%     ?
_refine_special_details
;
Refinement of <i>F</i>^2^ against ALL reflections. The weighted <i>R</i>-factor
<i>wR</i> and goodness of fit <i>S</i> are based on <i>F</i>^2^, conventional
<i>R</i>-factors <i>R</i> are based on <i>F</i>, with <i>F</i> set to zero for
negative <i>F</i>^2^. The threshold expression of <i>F</i>^2^ >
\s(<i>F</i>^2^) is used only for calculating <i>R</i>-factors(gt) <i>etc</i>.
and is not relevant to the choice of reflections for refinement.
<i>R</i>-factors based on <i>F</i>^2^ are statistically about twice as large
as those based on <i>F</i>, and <i>R</i>- factors based on ALL data will be
even larger.
;
_reflns_number_total     6613
_reflns_number_gt     5152
_reflns_threshold_expression     I>2\s(I)
_refine_ls_structure_factor_coef     Fsqd
_refine_ls_matrix_type     full
_refine_ls_R_factor_all     0.0554
_refine_ls_R_factor_gt     0.0385
_refine_ls_wR_factor_gt     0.0920
_refine_ls_wR_factor_ref     0.1066
_refine_ls_goodness_of_fit_ref     1.075
_refine_ls_restrained_S_all     1.075
_refine_ls_number_reflns     6613
_refine_ls_number_parameters     478
_refine_ls_number_restraints     0
_refine_ls_hydrogen_treatment     constr
_refine_ls_weighting_scheme     calc
_refine_ls_weighting_details
         'calc w=1/[\s^2^(Fo^2^)+(0.0368P)^2^+2.5648P] where P=(Fo^2^+2Fc^2^)/3'
_atom_sites_solution_hydrogens     geom
_atom_sites_solution_primary     direct
_atom_sites_solution_secondary     difmap
_refine_ls_shift/su_max     0.001
_refine_ls_shift/su_mean     0.000
_refine_diff_density_max     0.293
_refine_diff_density_min     -0.206
_refine_ls_extinction_method     none
_refine_ls_extinction_coef     ?
loop_
    _atom_type_symbol
    _atom_type_description
    _atom_type_scat_dispersion_real
    _atom_type_scat_dispersion_imag
    _atom_type_scat_source
    'C' 'C' 0.0181 0.0091
                         'International Tables Vol C Tables 4.2.6.8 and 6.1.1.4'
    'H' 'H' 0.0000 0.0000
                         'International Tables Vol C Tables 4.2.6.8 and 6.1.1.4'
    'N' 'N' 0.0311 0.0180
                         'International Tables Vol C Tables 4.2.6.8 and 6.1.1.4'
    'O' 'O' 0.0492 0.0322
                         'International Tables Vol C Tables 4.2.6.8 and 6.1.1.4'
    'Mn' 'Mn' -0.5299 2.8052
                         'International Tables Vol C Tables 4.2.6.8 and 6.1.1.4'
_computing_data_collection     'CrysAlis CCD (Oxford Diffraction, 2006)'
_computing_cell_refinement     'CrysAlis RED (Oxford Diffraction, 2006)'
_computing_data_reduction     'CrysAlis RED (Oxford Diffraction, 2006)'
_computing_structure_solution     'SHELXS97 (Sheldrick, 2008)'
_computing_structure_refinement     'SHELXL97 (Sheldrick, 2008)'
_computing_molecular_graphics     'ORTEP-3 (Farrugia, 1997)'
_computing_publication_material     'SHELXL97 (Sheldrick, 2008)'
loop_
    _atom_site_type_symbol
    _atom_site_label
    _atom_site_fract_x
    _atom_site_fract_y
    _atom_site_fract_z
    _atom_site_U_iso_or_equiv
    _atom_site_adp_type
    _atom_site_calc_flag
    _atom_site_refinement_flags
    _atom_site_occupancy
    _atom_site_symmetry_multiplicity
    _atom_site_disorder_assembly
    _atom_site_disorder_group
    Mn Mn1 0.904768(12) 0.27378(4) 0.113182(13) 0.04739(11) Uani d . 1 1 . .
    O O1 0.87384(5) 0.43792(19) 0.06526(6) 0.0560(4) Uani d . 1 1 . .
    O O2 0.85364(7) 0.6491(2) 0.11035(6) 0.0708(5) Uani d . 1 1 . .
    O O3 0.84933(7) 0.4138(2) -0.02385(6) 0.0686(5) Uani d . 1 1 . .
    H H3 0.8612 0.3857 0.0018 0.103 Uiso calc R 1 1 . .
    O O4 0.80413(7) 0.8670(2) 0.07505(8) 0.0777(5) Uani d . 1 1 . .
    H H4 0.8199 0.8209 0.0952 0.116 Uiso calc R 1 1 . .
    O O5 0.92987(8) 0.2412(3) 0.28186(9) 0.0983(7) Uani d . 1 1 . .
    O O6 0.87072(10) 0.3792(3) 0.25639(8) 0.1094(9) Uani d . 1 1 . .
    O O7 0.79336(9) 0.2862(4) 0.27780(12) 0.1330(12) Uani d . 1 1 . .
    H H7 0.8128 0.3477 0.2678 0.200 Uiso calc R 1 1 . .
    O O8 0.92100(7) -0.0039(4) 0.33313(10) 0.0994(7) Uani d . 1 1 . .
    H H8 0.9335 0.0716 0.3193 0.149 Uiso calc R 1 1 . .
    O O9 0.90225(5) 0.4442(2) 0.16807(6) 0.0584(4) Uani d . 1 1 . .
    H H9A 0.8864 0.5147 0.1536 0.088 Uiso d R 1 1 . .
    H H9B 0.8944 0.4169 0.1968 0.088 Uiso d R 1 1 . .
    O O10 1.0000 0.4563(3) 0.2500 0.0771(8) Uani d S 1 2 . .
    H H10A 0.9757 0.4114 0.2584 0.085 Uiso d PR 0.50 1 . .
    H H10B 1.0160 0.3729 0.2452 0.095 Uiso d PR 0.50 1 . .
    N N1 0.92663(6) 0.0806(2) 0.15615(6) 0.0474(4) Uani d . 1 1 . .
    N N2 0.84369(6) 0.1748(2) 0.13519(7) 0.0474(4) Uani d . 1 1 . .
    N N3 0.96907(6) 0.3514(2) 0.09744(7) 0.0545(5) Uani d . 1 1 . .
    N N4 0.91591(6) 0.1556(2) 0.04627(7) 0.0497(4) Uani d . 1 1 . .
    C C1 0.96754(8) 0.0270(3) 0.16341(9) 0.0569(6) Uani d . 1 1 . .
    H H1 0.9910 0.0849 0.1498 0.068 Uiso calc R 1 1 . .
    C C2 0.97727(9) -0.1116(3) 0.19038(10) 0.0659(7) Uani d . 1 1 . .
    H H2 1.0065 -0.1476 0.1932 0.079 Uiso calc R 1 1 . .
    C C3 0.94342(9) -0.1943(3) 0.21265(9) 0.0628(7) Uani d . 1 1 . .
    H H3A 0.9495 -0.2860 0.2313 0.075 Uiso calc R 1 1 . .
    C C4 0.89980(8) -0.1404(3) 0.20734(8) 0.0514(5) Uani d . 1 1 . .
    C C5 0.89295(7) -0.0040(3) 0.17738(8) 0.0453(5) Uani d . 1 1 . .
    C C6 0.84838(7) 0.0510(3) 0.16779(8) 0.0446(5) Uani d . 1 1 . .
    C C7 0.81257(8) -0.0247(3) 0.19095(9) 0.0535(6) Uani d . 1 1 . .
    C C8 0.82074(9) -0.1589(3) 0.22284(9) 0.0606(6) Uani d . 1 1 . .
    H H5 0.7970 -0.2076 0.2389 0.073 Uiso calc R 1 1 . .
    C C9 0.86214(10) -0.2160(3) 0.23004(9) 0.0607(6) Uani d . 1 1 . .
    H H9 0.8664 -0.3059 0.2500 0.073 Uiso calc R 1 1 . .
    C C10 0.76990(8) 0.0347(3) 0.18059(10) 0.0653(7) Uani d . 1 1 . .
    H H10 0.7451 -0.0087 0.1962 0.078 Uiso calc R 1 1 . .
    C C11 0.76506(8) 0.1563(3) 0.14745(11) 0.0667(7) Uani d . 1 1 . .
    H H11 0.7369 0.1949 0.1397 0.080 Uiso calc R 1 1 . .
    C C12 0.80263(8) 0.2231(3) 0.12502(10) 0.0575(6) Uani d . 1 1 . .
    H H12 0.7987 0.3048 0.1020 0.069 Uiso calc R 1 1 . .
    C C13 0.99607(9) 0.4387(3) 0.12563(11) 0.0688(7) Uani d . 1 1 . .
    H H13 0.9860 0.4730 0.1561 0.083 Uiso calc R 1 1 . .
    C C14 1.03887(10) 0.4802(4) 0.11101(14) 0.0869(10) Uani d . 1 1 . .
    H H14 1.0573 0.5380 0.1320 0.104 Uiso calc R 1 1 . .
    C C15 1.05357(10) 0.4364(4) 0.06625(14) 0.0870(10) Uani d . 1 1 . .
    H H15 1.0820 0.4659 0.0561 0.104 Uiso calc R 1 1 . .
    C C16 1.02588(9) 0.3460(3) 0.03496(11) 0.0691(8) Uani d . 1 1 . .
    C C17 0.98391(8) 0.3022(3) 0.05320(9) 0.0539(6) Uani d . 1 1 . .
    C C18 0.95485(8) 0.2018(3) 0.02497(8) 0.0522(5) Uani d . 1 1 . .
    C C19 0.96681(10) 0.1560(3) -0.02248(10) 0.0664(7) Uani d . 1 1 . .
    C C20 1.00934(12) 0.2082(4) -0.04083(12) 0.0833(10) Uani d . 1 1 . .
    H H20 1.0176 0.1800 -0.0725 0.100 Uiso calc R 1 1 . .
    C C21 1.03732(11) 0.2962(4) -0.01362(13) 0.0864(10) Uani d . 1 1 . .
    H H21 1.0648 0.3256 -0.0265 0.104 Uiso calc R 1 1 . .
    C C22 0.93619(12) 0.0618(4) -0.04863(10) 0.0792(9) Uani d . 1 1 . .
    H H22 0.9426 0.0302 -0.0805 0.095 Uiso calc R 1 1 . .
    C C23 0.89707(11) 0.0165(4) -0.02745(10) 0.0754(8) Uani d . 1 1 . .
    H H23 0.8766 -0.0458 -0.0447 0.091 Uiso calc R 1 1 . .
    C C24 0.88821(9) 0.0650(3) 0.02050(9) 0.0613(6) Uani d . 1 1 . .
    H H24 0.8617 0.0322 0.0349 0.074 Uiso calc R 1 1 . .
    C C25 0.85339(7) 0.5720(3) 0.07086(8) 0.0492(5) Uani d . 1 1 . .
    C C26 0.82837(7) 0.6362(3) 0.02839(8) 0.0483(5) Uani d . 1 1 . .
    C C27 0.82782(8) 0.5569(3) -0.01695(9) 0.0552(6) Uani d . 1 1 . .
    C C28 0.80537(10) 0.6231(4) -0.05679(10) 0.0742(8) Uani d . 1 1 . .
    H H28 0.8059 0.5715 -0.0870 0.089 Uiso calc R 1 1 . .
    C C29 0.78247(11) 0.7658(4) -0.05062(13) 0.0867(10) Uani d . 1 1 . .
    H H29 0.7672 0.8094 -0.0771 0.104 Uiso calc R 1 1 . .
    C C30 0.78140(10) 0.8462(4) -0.00658(13) 0.0815(9) Uani d . 1 1 . .
    H H30 0.7653 0.9420 -0.0032 0.098 Uiso calc R 1 1 . .
    C C31 0.80450(8) 0.7826(3) 0.03246(10) 0.0598(6) Uani d . 1 1 . .
    C C32 0.88844(12) 0.2651(4) 0.27998(10) 0.0725(8) Uani d . 1 1 . .
    C C33 0.85863(8) 0.1496(3) 0.30562(9) 0.0589(6) Uani d . 1 1 . .
    C C34 0.81229(11) 0.1636(5) 0.30321(12) 0.0851(10) Uani d . 1 1 . .
    C C35 0.78520(13) 0.0503(7) 0.32548(16) 0.1192(17) Uani d . 1 1 . .
    H H35 0.7544 0.0592 0.3233 0.143 Uiso calc R 1 1 . .
    C C36 0.80394(18) -0.0743(6) 0.35054(16) 0.1225(18) Uani d . 1 1 . .
    H H36 0.7855 -0.1489 0.3660 0.147 Uiso calc R 1 1 . .
    C C37 0.84936(15) -0.0940(5) 0.35391(12) 0.0987(12) Uani d . 1 1 . .
    H H37 0.8615 -0.1805 0.3712 0.118 Uiso calc R 1 1 . .
    C C38 0.87655(10) 0.0180(4) 0.33094(9) 0.0684(7) Uani d . 1 1 . .
loop_
    _atom_site_aniso_label
    _atom_site_aniso_U_11
    _atom_site_aniso_U_22
    _atom_site_aniso_U_33
    _atom_site_aniso_U_12
    _atom_site_aniso_U_13
    _atom_site_aniso_U_23
    Mn1 0.04736(19) 0.0504(2) 0.04444(19) 0.00031(15) 0.00056(15) 0.00292(16)
    O1 0.0669(10) 0.0543(9) 0.0468(9) 0.0109(8) -0.0036(7) 0.0033(7)
    O2 0.0984(14) 0.0633(11) 0.0505(10) 0.0151(10) -0.0119(9) -0.0060(9)
    O3 0.0799(13) 0.0720(12) 0.0540(10) 0.0045(10) -0.0015(9) -0.0062(9)
    O4 0.0936(15) 0.0586(11) 0.0808(13) 0.0140(10) 0.0004(11) -0.0023(10)
    O5 0.0815(15) 0.1182(19) 0.0952(17) -0.0267(14) 0.0113(13) 0.0121(14)
    O6 0.171(3) 0.0844(15) 0.0724(14) 0.0355(17) 0.0304(15) 0.0189(13)
    O7 0.108(2) 0.174(3) 0.118(2) 0.075(2) -0.0212(18) -0.027(2)
    O8 0.0818(14) 0.128(2) 0.0880(17) 0.0105(14) -0.0200(13) 0.0289(15)
    O9 0.0723(11) 0.0570(10) 0.0457(9) 0.0026(8) -0.0053(8) 0.0004(7)
    O10 0.0698(17) 0.0724(17) 0.089(2) 0.000 -0.0111(15) 0.000
    N1 0.0442(9) 0.0544(11) 0.0437(10) 0.0021(8) -0.0010(8) 0.0026(8)
    N2 0.0440(9) 0.0491(10) 0.0490(10) 0.0025(8) 0.0003(8) -0.0027(8)
    N3 0.0530(11) 0.0576(12) 0.0531(11) -0.0050(9) -0.0015(9) 0.0098(9)
    N4 0.0531(11) 0.0502(10) 0.0458(10) 0.0051(8) 0.0005(8) 0.0025(9)
    C1 0.0472(12) 0.0689(16) 0.0545(14) 0.0040(11) -0.0039(10) 0.0059(12)
    C2 0.0588(15) 0.0690(16) 0.0697(16) 0.0114(13) -0.0140(13) 0.0055(14)
    C3 0.0777(18) 0.0551(14) 0.0556(14) 0.0059(12) -0.0190(13) 0.0057(12)
    C4 0.0671(14) 0.0453(12) 0.0418(11) -0.0031(11) -0.0065(10) -0.0021(10)
    C5 0.0536(12) 0.0446(11) 0.0376(10) -0.0004(9) -0.0017(9) -0.0038(9)
    C6 0.0475(11) 0.0453(11) 0.0410(11) -0.0021(9) 0.0018(9) -0.0044(9)
    C7 0.0549(13) 0.0543(13) 0.0515(13) -0.0094(10) 0.0072(10) -0.0091(11)
    C8 0.0713(17) 0.0588(15) 0.0517(14) -0.0183(13) 0.0083(12) -0.0017(12)
    C9 0.0869(19) 0.0495(13) 0.0458(13) -0.0134(13) -0.0009(12) 0.0016(11)
    C10 0.0493(13) 0.0684(17) 0.0782(18) -0.0085(12) 0.0166(12) -0.0151(14)
    C11 0.0444(13) 0.0670(17) 0.089(2) 0.0065(11) 0.0021(13) -0.0127(15)
    C12 0.0478(13) 0.0558(14) 0.0689(16) 0.0070(11) -0.0025(11) -0.0021(12)
    C13 0.0621(16) 0.0735(17) 0.0708(17) -0.0157(14) -0.0115(13) 0.0085(14)
    C14 0.0634(18) 0.090(2) 0.107(3) -0.0190(16) -0.0103(18) 0.015(2)
    C15 0.0509(16) 0.087(2) 0.124(3) -0.0093(15) 0.0057(18) 0.031(2)
    C16 0.0559(15) 0.0659(16) 0.086(2) 0.0089(13) 0.0175(14) 0.0266(15)
    C17 0.0500(12) 0.0536(13) 0.0581(14) 0.0044(10) 0.0064(11) 0.0157(11)
    C18 0.0584(13) 0.0512(13) 0.0469(12) 0.0127(11) 0.0093(10) 0.0108(10)
    C19 0.0823(18) 0.0654(16) 0.0516(14) 0.0235(14) 0.0135(13) 0.0115(13)
    C20 0.096(2) 0.086(2) 0.0675(19) 0.0298(19) 0.0383(18) 0.0227(17)
    C21 0.074(2) 0.088(2) 0.097(2) 0.0197(17) 0.0397(19) 0.0337(19)
    C22 0.109(2) 0.083(2) 0.0460(14) 0.0301(18) 0.0036(15) -0.0038(14)
    C23 0.094(2) 0.0752(19) 0.0576(16) 0.0119(16) -0.0109(15) -0.0135(14)
    C24 0.0660(15) 0.0605(15) 0.0574(14) 0.0032(12) -0.0063(12) -0.0045(12)
    C25 0.0510(12) 0.0479(12) 0.0487(12) -0.0033(10) 0.0011(10) 0.0057(10)
    C26 0.0443(11) 0.0501(12) 0.0506(12) -0.0069(9) -0.0020(9) 0.0073(10)
    C27 0.0499(13) 0.0599(14) 0.0559(14) -0.0088(11) -0.0032(11) 0.0081(11)
    C28 0.0814(19) 0.085(2) 0.0559(15) -0.0150(16) -0.0181(14) 0.0093(15)
    C29 0.088(2) 0.086(2) 0.086(2) -0.0039(18) -0.0383(18) 0.0229(18)
    C30 0.0746(19) 0.0694(18) 0.100(2) 0.0107(15) -0.0217(17) 0.0168(18)
    C31 0.0582(14) 0.0546(14) 0.0666(16) -0.0017(11) -0.0034(12) 0.0059(12)
    C32 0.094(2) 0.0728(18) 0.0509(15) 0.0036(16) 0.0064(14) -0.0024(14)
    C33 0.0607(14) 0.0715(16) 0.0445(12) -0.0013(12) -0.0018(11) -0.0096(12)
    C34 0.0704(19) 0.119(3) 0.0663(18) 0.0132(19) -0.0021(15) -0.0299(19)
    C35 0.074(2) 0.185(5) 0.099(3) -0.037(3) 0.029(2) -0.059(3)
    C36 0.135(4) 0.144(4) 0.088(3) -0.076(3) 0.042(3) -0.031(3)
    C37 0.143(4) 0.091(2) 0.0624(19) -0.029(2) 0.007(2) 0.0038(17)
    C38 0.0748(18) 0.0837(19) 0.0467(14) -0.0116(15) -0.0032(12) 0.0029(13)
_geom_special_details
;
All e.s.d.'s (except the e.s.d. in the dihedral angle between two l.s. planes)
are estimated using the full covariance matrix. The cell e.s.d.'s are taken
into account individually in the estimation of e.s.d.'s in distances, angles
and torsion angles; correlations between e.s.d.'s in cell parameters are only
used when they are defined by crystal symmetry. An approximate (isotropic)
treatment of cell e.s.d.'s is used for estimating e.s.d.'s involving l.s.
planes.
;
loop_
    _geom_bond_atom_site_label_1
    _geom_bond_atom_site_label_2
    _geom_bond_site_symmetry_2
    _geom_bond_distance
    _geom_bond_publ_flag
    Mn1 O9 . 2.0567(16) ?
    Mn1 N3 . 2.0812(19) ?
    Mn1 N1 . 2.0851(18) ?
    Mn1 N2 . 2.0977(18) ?
    Mn1 N4 . 2.0993(19) ?
    Mn1 O1 . 2.1005(15) ?
    O1 C25 . 1.275(3) ?
    O2 C25 . 1.253(3) ?
    O3 C27 . 1.359(3) ?
    O3 H3 . 0.8200 ?
    O4 C31 . 1.356(3) ?
    O4 H4 . 0.8200 ?
    O5 C32 . 1.262(4) ?
    O6 C32 . 1.259(4) ?
    O7 C34 . 1.352(4) ?
    O7 H7 . 0.8200 ?
    O8 C38 . 1.350(3) ?
    O8 H8 . 0.8200 ?
    O9 H9A . 0.8500 ?
    O9 H9B . 0.8500 ?
    O10 H10A . 0.8501 ?
    O10 H10B . 0.8501 ?
    N1 C1 . 1.322(3) ?
    N1 C5 . 1.360(3) ?
    N2 C12 . 1.327(3) ?
    N2 C6 . 1.362(3) ?
    N3 C13 . 1.331(3) ?
    N3 C17 . 1.351(3) ?
    N4 C24 . 1.322(3) ?
    N4 C18 . 1.362(3) ?
    C1 C2 . 1.391(3) ?
    C1 H1 . 0.9300 ?
    C2 C3 . 1.368(4) ?
    C2 H2 . 0.9300 ?
    C3 C4 . 1.392(3) ?
    C3 H3A . 0.9300 ?
    C4 C5 . 1.406(3) ?
    C4 C9 . 1.434(3) ?
    C5 C6 . 1.439(3) ?
    C6 C7 . 1.396(3) ?
    C7 C10 . 1.402(4) ?
    C7 C8 . 1.430(4) ?
    C8 C9 . 1.345(4) ?
    C8 H5 . 0.9300 ?
    C9 H9 . 0.9300 ?
    C10 C11 . 1.359(4) ?
    C10 H10 . 0.9300 ?
    C11 C12 . 1.398(4) ?
    C11 H11 . 0.9300 ?
    C12 H12 . 0.9300 ?
    C13 C14 . 1.390(4) ?
    C13 H13 . 0.9300 ?
    C14 C15 . 1.350(5) ?
    C14 H14 . 0.9300 ?
    C15 C16 . 1.407(4) ?
    C15 H15 . 0.9300 ?
    C16 C17 . 1.404(3) ?
    C16 C21 . 1.432(4) ?
    C17 C18 . 1.430(4) ?
    C18 C19 . 1.398(3) ?
    C19 C22 . 1.401(4) ?
    C19 C20 . 1.439(4) ?
    C20 C21 . 1.337(5) ?
    C20 H20 . 0.9300 ?
    C21 H21 . 0.9300 ?
    C22 C23 . 1.363(4) ?
    C22 H22 . 0.9300 ?
    C23 C24 . 1.396(4) ?
    C23 H23 . 0.9300 ?
    C24 H24 . 0.9300 ?
    C25 C26 . 1.481(3) ?
    C26 C27 . 1.401(3) ?
    C26 C31 . 1.409(3) ?
    C27 C28 . 1.392(3) ?
    C28 C29 . 1.374(4) ?
    C28 H28 . 0.9300 ?
    C29 C30 . 1.375(4) ?
    C29 H29 . 0.9300 ?
    C30 C31 . 1.377(4) ?
    C30 H30 . 0.9300 ?
    C32 C33 . 1.484(4) ?
    C33 C38 . 1.395(4) ?
    C33 C34 . 1.400(4) ?
    C34 C35 . 1.381(6) ?
    C35 C36 . 1.357(6) ?
    C35 H35 . 0.9300 ?
    C36 C37 . 1.378(6) ?
    C36 H36 . 0.9300 ?
    C37 C38 . 1.384(4) ?
    C37 H37 . 0.9300 ?
loop_
    _geom_angle_atom_site_label_1
    _geom_angle_atom_site_label_2
    _geom_angle_atom_site_label_3
    _geom_angle_site_symmetry_1
    _geom_angle_site_symmetry_3
    _geom_angle
    _geom_angle_publ_flag
    O9 Mn1 N3 . . 88.56(8) ?
    O9 Mn1 N1 . . 97.05(7) ?
    N3 Mn1 N1 . . 93.35(7) ?
    O9 Mn1 N2 . . 91.40(7) ?
    N3 Mn1 N2 . . 172.76(7) ?
    N1 Mn1 N2 . . 79.47(7) ?
    O9 Mn1 N4 . . 163.43(7) ?
    N3 Mn1 N4 . . 79.31(8) ?
    N1 Mn1 N4 . . 94.91(7) ?
    N2 Mn1 N4 . . 102.05(7) ?
    O9 Mn1 O1 . . 89.90(6) ?
    N3 Mn1 O1 . . 94.82(7) ?
    N1 Mn1 O1 . . 169.40(7) ?
    N2 Mn1 O1 . . 92.41(7) ?
    N4 Mn1 O1 . . 80.02(7) ?
    C25 O1 Mn1 . . 134.25(15) ?
    C27 O3 H3 . . 109.5 ?
    C31 O4 H4 . . 109.5 ?
    C34 O7 H7 . . 109.5 ?
    C38 O8 H8 . . 109.5 ?
    Mn1 O9 H9A . . 98.5 ?
    Mn1 O9 H9B . . 120.2 ?
    H9A O9 H9B . . 117.3 ?
    H10A O10 H10B . . 100.1 ?
    C1 N1 C5 . . 117.2(2) ?
    C1 N1 Mn1 . . 129.29(16) ?
    C5 N1 Mn1 . . 113.44(14) ?
    C12 N2 C6 . . 117.3(2) ?
    C12 N2 Mn1 . . 129.62(17) ?
    C6 N2 Mn1 . . 112.86(14) ?
    C13 N3 C17 . . 118.6(2) ?
    C13 N3 Mn1 . . 127.83(19) ?
    C17 N3 Mn1 . . 113.54(16) ?
    C24 N4 C18 . . 118.2(2) ?
    C24 N4 Mn1 . . 128.75(17) ?
    C18 N4 Mn1 . . 112.31(15) ?
    N1 C1 C2 . . 123.4(2) ?
    N1 C1 H1 . . 118.3 ?
    C2 C1 H1 . . 118.3 ?
    C3 C2 C1 . . 119.3(2) ?
    C3 C2 H2 . . 120.4 ?
    C1 C2 H2 . . 120.4 ?
    C2 C3 C4 . . 119.7(2) ?
    C2 C3 H3A . . 120.2 ?
    C4 C3 H3A . . 120.2 ?
    C3 C4 C5 . . 117.0(2) ?
    C3 C4 C9 . . 124.0(2) ?
    C5 C4 C9 . . 119.0(2) ?
    N1 C5 C4 . . 123.4(2) ?
    N1 C5 C6 . . 116.98(19) ?
    C4 C5 C6 . . 119.6(2) ?
    N2 C6 C7 . . 123.5(2) ?
    N2 C6 C5 . . 116.87(19) ?
    C7 C6 C5 . . 119.7(2) ?
    C6 C7 C10 . . 117.3(2) ?
    C6 C7 C8 . . 119.3(2) ?
    C10 C7 C8 . . 123.4(2) ?
    C9 C8 C7 . . 121.3(2) ?
    C9 C8 H5 . . 119.4 ?
    C7 C8 H5 . . 119.4 ?
    C8 C9 C4 . . 121.0(2) ?
    C8 C9 H9 . . 119.5 ?
    C4 C9 H9 . . 119.5 ?
    C11 C10 C7 . . 119.3(2) ?
    C11 C10 H10 . . 120.3 ?
    C7 C10 H10 . . 120.3 ?
    C10 C11 C12 . . 119.8(2) ?
    C10 C11 H11 . . 120.1 ?
    C12 C11 H11 . . 120.1 ?
    N2 C12 C11 . . 122.8(2) ?
    N2 C12 H12 . . 118.6 ?
    C11 C12 H12 . . 118.6 ?
    N3 C13 C14 . . 122.1(3) ?
    N3 C13 H13 . . 118.9 ?
    C14 C13 H13 . . 118.9 ?
    C15 C14 C13 . . 119.9(3) ?
    C15 C14 H14 . . 120.1 ?
    C13 C14 H14 . . 120.1 ?
    C14 C15 C16 . . 119.9(3) ?
    C14 C15 H15 . . 120.0 ?
    C16 C15 H15 . . 120.0 ?
    C17 C16 C15 . . 116.9(3) ?
    C17 C16 C21 . . 118.1(3) ?
    C15 C16 C21 . . 125.0(3) ?
    N3 C17 C16 . . 122.5(3) ?
    N3 C17 C18 . . 117.1(2) ?
    C16 C17 C18 . . 120.4(2) ?
    N4 C18 C19 . . 122.8(2) ?
    N4 C18 C17 . . 117.2(2) ?
    C19 C18 C17 . . 120.0(2) ?
    C18 C19 C22 . . 117.0(3) ?
    C18 C19 C20 . . 118.1(3) ?
    C22 C19 C20 . . 124.9(3) ?
    C21 C20 C19 . . 121.8(3) ?
    C21 C20 H20 . . 119.1 ?
    C19 C20 H20 . . 119.1 ?
    C20 C21 C16 . . 121.4(3) ?
    C20 C21 H21 . . 119.3 ?
    C16 C21 H21 . . 119.3 ?
    C23 C22 C19 . . 120.2(3) ?
    C23 C22 H22 . . 119.9 ?
    C19 C22 H22 . . 119.9 ?
    C22 C23 C24 . . 119.0(3) ?
    C22 C23 H23 . . 120.5 ?
    C24 C23 H23 . . 120.5 ?
    N4 C24 C23 . . 122.8(3) ?
    N4 C24 H24 . . 118.6 ?
    C23 C24 H24 . . 118.6 ?
    O2 C25 O1 . . 122.8(2) ?
    O2 C25 C26 . . 119.8(2) ?
    O1 C25 C26 . . 117.5(2) ?
    C27 C26 C31 . . 117.6(2) ?
    C27 C26 C25 . . 122.2(2) ?
    C31 C26 C25 . . 120.2(2) ?
    O3 C27 C28 . . 117.5(2) ?
    O3 C27 C26 . . 121.5(2) ?
    C28 C27 C26 . . 121.0(3) ?
    C29 C28 C27 . . 118.8(3) ?
    C29 C28 H28 . . 120.6 ?
    C27 C28 H28 . . 120.6 ?
    C28 C29 C30 . . 122.2(3) ?
    C28 C29 H29 . . 118.9 ?
    C30 C29 H29 . . 118.9 ?
    C29 C30 C31 . . 118.9(3) ?
    C29 C30 H30 . . 120.6 ?
    C31 C30 H30 . . 120.6 ?
    O4 C31 C30 . . 117.8(3) ?
    O4 C31 C26 . . 120.8(2) ?
    C30 C31 C26 . . 121.5(3) ?
    O6 C32 O5 . . 123.7(3) ?
    O6 C32 C33 . . 117.8(3) ?
    O5 C32 C33 . . 118.5(3) ?
    C38 C33 C34 . . 118.2(3) ?
    C38 C33 C32 . . 120.0(3) ?
    C34 C33 C32 . . 121.7(3) ?
    O7 C34 C35 . . 119.0(4) ?
    O7 C34 C33 . . 120.3(4) ?
    C35 C34 C33 . . 120.7(4) ?
    C36 C35 C34 . . 119.3(4) ?
    C36 C35 H35 . . 120.3 ?
    C34 C35 H35 . . 120.3 ?
    C35 C36 C37 . . 122.3(4) ?
    C35 C36 H36 . . 118.9 ?
    C37 C36 H36 . . 118.9 ?
    C36 C37 C38 . . 118.4(4) ?
    C36 C37 H37 . . 120.8 ?
    C38 C37 H37 . . 120.8 ?
    O8 C38 C37 . . 118.4(3) ?
    O8 C38 C33 . . 120.5(3) ?
    C37 C38 C33 . . 121.1(3) ?
loop_
    _geom_torsion_atom_site_label_1
    _geom_torsion_atom_site_label_2
    _geom_torsion_atom_site_label_3
    _geom_torsion_atom_site_label_4
    _geom_torsion_site_symmetry_1
    _geom_torsion_site_symmetry_2
    _geom_torsion_site_symmetry_3
    _geom_torsion_site_symmetry_4
    _geom_torsion
    _geom_torsion_publ_flag
    O9 Mn1 O1 C25 . . . . -13.4(2) ?
    N3 Mn1 O1 C25 . . . . -101.9(2) ?
    N1 Mn1 O1 C25 . . . . 117.7(4) ?
    N2 Mn1 O1 C25 . . . . 78.0(2) ?
    N4 Mn1 O1 C25 . . . . 179.8(2) ?
    O9 Mn1 N1 C1 . . . . -95.6(2) ?
    N3 Mn1 N1 C1 . . . . -6.7(2) ?
    N2 Mn1 N1 C1 . . . . 174.2(2) ?
    N4 Mn1 N1 C1 . . . . 72.9(2) ?
    O1 Mn1 N1 C1 . . . . 133.7(4) ?
    O9 Mn1 N1 C5 . . . . 87.70(15) ?
    N3 Mn1 N1 C5 . . . . 176.66(15) ?
    N2 Mn1 N1 C5 . . . . -2.42(14) ?
    N4 Mn1 N1 C5 . . . . -103.79(15) ?
    O1 Mn1 N1 C5 . . . . -42.9(4) ?
    O9 Mn1 N2 C12 . . . . 82.4(2) ?
    N1 Mn1 N2 C12 . . . . 179.3(2) ?
    N4 Mn1 N2 C12 . . . . -87.9(2) ?
    O1 Mn1 N2 C12 . . . . -7.6(2) ?
    O9 Mn1 N2 C6 . . . . -91.84(15) ?
    N1 Mn1 N2 C6 . . . . 5.07(14) ?
    N4 Mn1 N2 C6 . . . . 97.90(15) ?
    O1 Mn1 N2 C6 . . . . 178.21(15) ?
    O9 Mn1 N3 C13 . . . . 17.3(2) ?
    N1 Mn1 N3 C13 . . . . -79.7(2) ?
    N4 Mn1 N3 C13 . . . . -174.1(2) ?
    O1 Mn1 N3 C13 . . . . 107.1(2) ?
    O9 Mn1 N3 C17 . . . . -163.78(16) ?
    N1 Mn1 N3 C17 . . . . 99.25(17) ?
    N4 Mn1 N3 C17 . . . . 4.88(16) ?
    O1 Mn1 N3 C17 . . . . -74.00(16) ?
    O9 Mn1 N4 C24 . . . . -132.9(3) ?
    N3 Mn1 N4 C24 . . . . -176.5(2) ?
    N1 Mn1 N4 C24 . . . . 91.0(2) ?
    N2 Mn1 N4 C24 . . . . 10.7(2) ?
    O1 Mn1 N4 C24 . . . . -79.6(2) ?
    O9 Mn1 N4 C18 . . . . 36.7(3) ?
    N3 Mn1 N4 C18 . . . . -6.94(15) ?
    N1 Mn1 N4 C18 . . . . -99.43(15) ?
    N2 Mn1 N4 C18 . . . . -179.69(15) ?
    O1 Mn1 N4 C18 . . . . 89.96(15) ?
    C5 N1 C1 C2 . . . . 1.5(4) ?
    Mn1 N1 C1 C2 . . . . -175.08(19) ?
    N1 C1 C2 C3 . . . . -3.0(4) ?
    C1 C2 C3 C4 . . . . 1.1(4) ?
    C2 C3 C4 C5 . . . . 2.0(4) ?
    C2 C3 C4 C9 . . . . -178.5(2) ?
    C1 N1 C5 C4 . . . . 2.0(3) ?
    Mn1 N1 C5 C4 . . . . 179.11(17) ?
    C1 N1 C5 C6 . . . . -177.6(2) ?
    Mn1 N1 C5 C6 . . . . -0.5(2) ?
    C3 C4 C5 N1 . . . . -3.8(3) ?
    C9 C4 C5 N1 . . . . 176.8(2) ?
    C3 C4 C5 C6 . . . . 175.9(2) ?
    C9 C4 C5 C6 . . . . -3.6(3) ?
    C12 N2 C6 C7 . . . . -0.8(3) ?
    Mn1 N2 C6 C7 . . . . 174.24(17) ?
    C12 N2 C6 C5 . . . . 178.0(2) ?
    Mn1 N2 C6 C5 . . . . -7.0(2) ?
    N1 C5 C6 N2 . . . . 5.1(3) ?
    C4 C5 C6 N2 . . . . -174.52(19) ?
    N1 C5 C6 C7 . . . . -176.0(2) ?
    C4 C5 C6 C7 . . . . 4.3(3) ?
    N2 C6 C7 C10 . . . . -1.8(3) ?
    C5 C6 C7 C10 . . . . 179.5(2) ?
    N2 C6 C7 C8 . . . . 177.0(2) ?
    C5 C6 C7 C8 . . . . -1.7(3) ?
    C6 C7 C8 C9 . . . . -1.6(4) ?
    C10 C7 C8 C9 . . . . 177.1(2) ?
    C7 C8 C9 C4 . . . . 2.3(4) ?
    C3 C4 C9 C8 . . . . -179.1(2) ?
    C5 C4 C9 C8 . . . . 0.3(3) ?
    C6 C7 C10 C11 . . . . 2.8(4) ?
    C8 C7 C10 C11 . . . . -175.9(2) ?
    C7 C10 C11 C12 . . . . -1.5(4) ?
    C6 N2 C12 C11 . . . . 2.3(3) ?
    Mn1 N2 C12 C11 . . . . -171.75(19) ?
    C10 C11 C12 N2 . . . . -1.2(4) ?
    C17 N3 C13 C14 . . . . -0.1(4) ?
    Mn1 N3 C13 C14 . . . . 178.8(2) ?
    N3 C13 C14 C15 . . . . 2.3(5) ?
    C13 C14 C15 C16 . . . . -1.3(5) ?
    C14 C15 C16 C17 . . . . -1.6(4) ?
    C14 C15 C16 C21 . . . . 178.3(3) ?
    C13 N3 C17 C16 . . . . -3.1(4) ?
    Mn1 N3 C17 C16 . . . . 177.90(19) ?
    C13 N3 C17 C18 . . . . 176.9(2) ?
    Mn1 N3 C17 C18 . . . . -2.1(3) ?
    C15 C16 C17 N3 . . . . 3.9(4) ?
    C21 C16 C17 N3 . . . . -176.1(2) ?
    C15 C16 C17 C18 . . . . -176.1(2) ?
    C21 C16 C17 C18 . . . . 4.0(4) ?
    C24 N4 C18 C19 . . . . -0.7(3) ?
    Mn1 N4 C18 C19 . . . . -171.54(18) ?
    C24 N4 C18 C17 . . . . 178.9(2) ?
    Mn1 N4 C18 C17 . . . . 8.1(2) ?
    N3 C17 C18 N4 . . . . -4.1(3) ?
    C16 C17 C18 N4 . . . . 175.9(2) ?
    N3 C17 C18 C19 . . . . 175.5(2) ?
    C16 C17 C18 C19 . . . . -4.5(3) ?
    N4 C18 C19 C22 . . . . 1.6(4) ?
    C17 C18 C19 C22 . . . . -178.1(2) ?
    N4 C18 C19 C20 . . . . -178.3(2) ?
    C17 C18 C19 C20 . . . . 2.1(3) ?
    C18 C19 C20 C21 . . . . 0.9(4) ?
    C22 C19 C20 C21 . . . . -179.0(3) ?
    C19 C20 C21 C16 . . . . -1.4(5) ?
    C17 C16 C21 C20 . . . . -1.0(4) ?
    C15 C16 C21 C20 . . . . 179.0(3) ?
    C18 C19 C22 C23 . . . . -1.1(4) ?
    C20 C19 C22 C23 . . . . 178.8(3) ?
    C19 C22 C23 C24 . . . . -0.1(4) ?
    C18 N4 C24 C23 . . . . -0.6(4) ?
    Mn1 N4 C24 C23 . . . . 168.5(2) ?
    C22 C23 C24 N4 . . . . 1.0(4) ?
    Mn1 O1 C25 O2 . . . . 11.5(4) ?
    Mn1 O1 C25 C26 . . . . -168.17(15) ?
    O2 C25 C26 C27 . . . . 178.5(2) ?
    O1 C25 C26 C27 . . . . -1.8(3) ?
    O2 C25 C26 C31 . . . . -0.7(3) ?
    O1 C25 C26 C31 . . . . 179.0(2) ?
    C31 C26 C27 O3 . . . . -178.9(2) ?
    C25 C26 C27 O3 . . . . 1.9(3) ?
    C31 C26 C27 C28 . . . . 1.6(3) ?
    C25 C26 C27 C28 . . . . -177.6(2) ?
    O3 C27 C28 C29 . . . . 178.5(3) ?
    C26 C27 C28 C29 . . . . -1.9(4) ?
    C27 C28 C29 C30 . . . . 0.7(5) ?
    C28 C29 C30 C31 . . . . 0.8(5) ?
    C29 C30 C31 O4 . . . . 177.9(3) ?
    C29 C30 C31 C26 . . . . -1.2(4) ?
    C27 C26 C31 O4 . . . . -179.0(2) ?
    C25 C26 C31 O4 . . . . 0.2(4) ?
    C27 C26 C31 C30 . . . . 0.0(4) ?
    C25 C26 C31 C30 . . . . 179.2(2) ?
    O6 C32 C33 C38 . . . . 177.9(3) ?
    O5 C32 C33 C38 . . . . -0.2(4) ?
    O6 C32 C33 C34 . . . . 1.2(4) ?
    O5 C32 C33 C34 . . . . -176.9(3) ?
    C38 C33 C34 O7 . . . . -177.9(3) ?
    C32 C33 C34 O7 . . . . -1.2(4) ?
    C38 C33 C34 C35 . . . . 0.2(4) ?
    C32 C33 C34 C35 . . . . 176.9(3) ?
    O7 C34 C35 C36 . . . . 179.2(4) ?
    C33 C34 C35 C36 . . . . 1.0(6) ?
    C34 C35 C36 C37 . . . . -1.3(6) ?
    C35 C36 C37 C38 . . . . 0.2(6) ?
    C36 C37 C38 O8 . . . . -178.2(3) ?
    C36 C37 C38 C33 . . . . 1.1(5) ?
    C34 C33 C38 O8 . . . . 178.0(3) ?
    C32 C33 C38 O8 . . . . 1.2(4) ?
    C34 C33 C38 C37 . . . . -1.3(4) ?
    C32 C33 C38 C37 . . . . -178.1(3) ?
loop_
    _geom_hbond_atom_site_label_D
    _geom_hbond_atom_site_label_H
    _geom_hbond_atom_site_label_A
    _geom_hbond_site_symmetry_A
    _geom_hbond_distance_DH
    _geom_hbond_distance_HA
    _geom_hbond_distance_DA
    _geom_hbond_angle_DHA
    O3 H3 O1 . 0.82 1.83 2.552(2) 147
    O4 H4 O2 . 0.82 1.79 2.525(3) 148
    O7 H7 O6 . 0.82 1.79 2.518(4) 147
    O8 H8 O5 . 0.82 1.74 2.474(3) 149
    O9 H9A O2 . 0.85 1.90 2.735(2) 169
    O9 H9B O6 . 0.85 1.80 2.648(3) 171
    O10 H10A O5 . 0.85 2.07 2.890(3) 162
    O10 H10B O5 4_755 0.85 2.09 2.890(3) 156
data_global
_journal_date_recd_electronic     2012-04-26
_journal_date_accepted     2012-05-16
_journal_name_full     'Acta Crystallographica, Section E'
_journal_year     2012
_journal_volume     68
_journal_issue      6
_journal_page_first     m798
_journal_page_last     m798
_journal_paper_category     QM
_journal_paper_doi     10.1107/S1600536812022155
_journal_coeditor_code     HY2545
_publ_contact_author_name     'Dr. Hongxiao Jin'
_publ_contact_author_address
;
College of Materials Science and Engineering
China Jiliang University
Hangzhou 310018
People's Republic of China
;
_publ_contact_author_email     'jin_hongxiao@yahoo.com.cn'
_publ_contact_author_fax     '(86)571-86875608'
_publ_contact_author_phone     '(86)571-86875600'
_publ_section_title
;\
Aqua(2,6-dihydroxybenzoato-\k<i>O</i>^1^)bis(1,10-phenanthroline-\k^2^<i>N</i>,\
<i>N</i>')manganese(II) 2,6-dihydroxybenzoate hemihydrate
;
loop_
    _publ_author_name
    _publ_author_footnote
    _publ_author_address
    'Li, Quanwei' .
;
College of Materials Science and Engineering
China Jiliang University
Hangzhou 310018
People's Republic of China
;
    'He, Li' .
;
College of Materials Science and Engineering
China Jiliang University
Hangzhou 310018
People's Republic of China
;
    'Jin, Hongxiao' .
;
College of Materials Science and Engineering
China Jiliang University
Hangzhou 310018
People's Republic of China
;
