# Supplementary material for: Aqua­(2,6-dihy­droxy­benzoato-κO 1)bis­(1,10-phenanthroline-κ2 N,N′)manganese(II) 2,6-dihy­droxy­benzoate hemihydrate
Source: Acta Crystallogr Sect E Struct Rep Online. 2012 May 26;68(Pt 6):m798. doi: 10.1107/S1600536812022155 (PMC3379126; doi:10.1107/S1600536812022155)
Supplement: Supplementary file 2 [file e-68-0m798-Isup2.hkl]

# 
# h,k,l, Fc-squared, Fo-squared, sigma(Fo-squared) and status flag 
# 
data_I
_shelx_title ' 89 in Pbcn' 
_shelx_refln_list_code          4 
_shelx_F_calc_maximum      372.97 
_exptl_crystal_F_000      3088.00 
_reflns_d_resolution_high  0.8088 
 
loop_ 
 _symmetry_equiv_pos_as_xyz 
 'x, y, z' 
 '-x+1/2, -y+1/2, z+1/2' 
 'x+1/2, -y+1/2, -z' 
 '-x, y, -z+1/2' 
 '-x, -y, -z' 
 'x-1/2, y-1/2, -z-1/2' 
 '-x-1/2, y-1/2, z' 
 'x, -y, z-1/2' 
 
_cell_length_a    30.0648 
_cell_length_b     8.2468 
_cell_length_c    27.3311 
_cell_angle_alpha  90.000 
_cell_angle_beta   90.000 
_cell_angle_gamma  90.000 
 
_shelx_F_squared_multiplier     1.000 
 
loop_ 
 _refln_index_h 
 _refln_index_k 
 _refln_index_l 
 _refln_F_squared_calc 
 _refln_F_squared_meas 
 _refln_F_squared_sigma 
 _refln_observed_status 
   2   0   0    26073.21    23512.39    446.98 o 
   4   0   0    88772.70    84861.30   4146.30 o 
   6   0   0     6320.53     5650.73    110.64 o 
   8   0   0     4120.81     3956.56    149.78 o 
  10   0   0    40793.93    40467.38    598.24 o 
  12   0   0     3043.24     2391.50     53.53 o 
  14   0   0       79.96        2.50     25.69 o 
  16   0   0    18474.97    18454.18    475.77 o 
  18   0   0    10329.47    10790.97    341.28 o 
  20   0   0     8434.79     8534.25    305.77 o 
  22   0   0     1995.15     2071.82    146.67 o 
  24   0   0     3555.32     3496.36    180.67 o 
  26   0   0      171.69       47.09     20.70 o 
  28   0   0       26.77        6.35     17.07 o 
  30   0   0      990.71     1007.55     80.90 o 
  32   0   0      640.64      668.19     47.79 o 
  34   0   0       71.90       54.88     19.46 o 
  36   0   0      205.47      170.14     36.40 o 
   1   1   0    13338.79    11169.07    142.96 o 
   3   1   0    28676.30    25327.35    293.17 o 
   5   1   0      156.16      115.36     10.63 o 
   7   1   0   108978.25   101846.55   1374.44 o 
   9   1   0     3517.86     3701.42     81.27 o 
  11   1   0      192.09      203.57     11.60 o 
  13   1   0      296.20      324.02     17.26 o 
  15   1   0       81.78      102.84     17.19 o 
  17   1   0        4.51        8.10     20.83 o 
  19   1   0     2240.05     2158.12    100.17 o 
  21   1   0     1256.55     1204.42     78.91 o 
  23   1   0     3578.13     3883.20    148.34 o 
  25   1   0       67.36       83.11     19.03 o 
  27   1   0     1666.34     1631.96     58.18 o 
  29   1   0      219.65      206.51     23.49 o 
  31   1   0       39.77       44.72     19.44 o 
  33   1   0      119.75      125.48     22.40 o 
  35   1   0      101.90       94.17     20.07 o 
   0   2   0     2226.38     2728.22     76.00 o 
   2   2   0      826.54      600.13     23.37 o 
   4   2   0    10072.27     9597.24     99.58 o 
   6   2   0     1283.10     1182.86     26.69 o 
   8   2   0    11946.43    11867.43    125.78 o 
  10   2   0    10453.49    10413.59    160.22 o 
  12   2   0      120.58       13.02     11.69 o 
  14   2   0       93.94       93.18     17.08 o 
  16   2   0     8603.24     8891.19    168.26 o 
  18   2   0     3877.17     3918.39    106.25 o 
  20   2   0     3162.41     3405.44    133.75 o 
  22   2   0     1034.13     1027.96     75.14 o 
  24   2   0      196.30      168.53     24.28 o 
  26   2   0     3840.69     4048.53    139.58 o 
  28   2   0     1303.67     1427.35     89.23 o 
  30   2   0      312.21      262.89     38.65 o 
  32   2   0      205.26      188.21     28.25 o 
  34   2   0       33.83       25.81     13.17 o 
  36   2   0      146.79      112.59     16.16 o 
   1   3   0      479.27      498.08     16.76 o 
   3   3   0       26.51       52.14      6.87 o 
   5   3   0    19174.03    18909.96    226.91 o 
   7   3   0      422.62      433.24     26.15 o 
   9   3   0     3793.54     3623.55    103.30 o 
  11   3   0      269.93      251.43     23.09 o 
  13   3   0     1586.00     1725.31     66.75 o 
  15   3   0     2717.36     2879.89     77.97 o 
  17   3   0     2633.59     2632.62     78.41 o 
  19   3   0      322.19      368.30     31.18 o 
  21   3   0     1438.57     1233.92     65.42 o 
  23   3   0      477.97      487.53     30.18 o 
  25   3   0      303.32      325.93     24.80 o 
  27   3   0       20.53       13.93     31.64 o 
  29   3   0      135.88      163.06     28.74 o 
  31   3   0       55.84       58.37     14.68 o 
  33   3   0       19.52        3.89     22.64 o 
  35   3   0        1.28       24.03      9.11 o 
   0   4   0     2481.88     2281.50     74.92 o 
   2   4   0     6941.29     6438.50    100.58 o 
   4   4   0     1166.87     1166.67     45.61 o 
   6   4   0    39260.79    40363.83    618.17 o 
   8   4   0      131.27      146.34     24.50 o 
  10   4   0    18092.40    18961.92    350.45 o 
  12   4   0      103.16       18.96     35.96 o 
  14   4   0     1012.52     1189.47     71.72 o 
  16   4   0      952.34      987.79     58.76 o 
  18   4   0     1226.22     1045.10     63.39 o 
  20   4   0     1378.68     1426.56     53.74 o 
  22   4   0      438.59      392.66     28.63 o 
  24   4   0       90.15       76.10     13.66 o 
  26   4   0      277.88      305.10     29.11 o 
  28   4   0       42.07       34.30     19.44 o 
  30   4   0      210.51      248.66     22.82 o 
  32   4   0      188.09      127.81     19.84 o 
  34   4   0      110.79       77.64     12.36 o 
   1   5   0     1088.92     1076.63     47.27 o 
   3   5   0     8358.98     9224.37    168.50 o 
   5   5   0     1763.43     1935.39     84.86 o 
   7   5   0     1795.52     1783.99     85.07 o 
   9   5   0     1699.74     1595.78     82.94 o 
  11   5   0     4123.43     4221.50    146.67 o 
  13   5   0        7.34      -17.73     17.73 o 
  15   5   0     2021.46     2142.06    107.35 o 
  17   5   0     1600.57     1730.28     52.02 o 
  19   5   0       28.49       43.27     13.29 o 
  21   5   0       43.38        7.72     15.01 o 
  23   5   0       30.16       18.57     14.10 o 
  25   5   0      344.49      331.28     36.31 o 
  27   5   0      484.27      483.44     30.17 o 
  29   5   0       28.70       21.52     10.01 o 
  31   5   0       27.31       17.70     26.81 o 
   0   6   0       68.47       10.74     24.26 o 
   2   6   0       63.44       62.26     20.44 o 
   4   6   0     3606.44     3893.65    133.72 o 
   6   6   0     1488.06     1431.31     80.93 o 
   8   6   0      101.38      125.96     26.38 o 
  10   6   0      987.52      929.47     38.74 o 
  12   6   0      488.94      482.25     28.26 o 
  14   6   0      964.74      917.82     45.30 o 
  16   6   0      107.07       56.00     24.01 o 
  18   6   0      110.72      168.35     30.97 o 
  20   6   0      700.09      728.28     40.77 o 
  22   6   0       19.57       -2.10     11.96 o 
  24   6   0        9.00       12.87     10.60 o 
  26   6   0      266.68      300.50     24.52 o 
  28   6   0       29.52       36.41     12.14 o 
  30   6   0       15.50       32.61     15.21 o 
   1   7   0     3006.00     3529.52     85.36 o 
   3   7   0      806.38      832.89     47.10 o 
   5   7   0     4123.27     4589.66    113.51 o 
   7   7   0      304.23      282.14     20.55 o 
   9   7   0     4077.40     4263.58    115.82 o 
  11   7   0     3051.89     3525.51     94.52 o 
  13   7   0        0.32       -7.46     14.72 o 
  15   7   0     2041.07     2112.67     70.59 o 
  17   7   0      227.50      243.77     20.17 o 
  19   7   0      160.17      151.80     25.24 o 
  21   7   0     1188.37     1187.63     59.56 o 
  23   7   0      250.98      263.89     27.14 o 
  25   7   0      344.68      293.52     32.58 o 
  27   7   0      148.43      148.50     24.40 o 
   0   8   0       96.07       86.50     40.25 o 
   2   8   0      201.87      193.33     18.96 o 
   4   8   0       59.06       39.83     11.79 o 
   6   8   0      470.54      474.99     30.58 o 
   8   8   0       24.91       32.93     12.52 o 
  10   8   0     1363.64     1403.31     55.30 o 
  12   8   0       76.29       68.75     10.73 o 
  14   8   0      738.77      777.01     33.33 o 
  16   8   0      171.53      141.90     17.99 o 
  18   8   0      239.11      243.62     20.05 o 
  20   8   0       20.33        8.34     11.79 o 
  22   8   0        3.95        1.39      9.17 o 
   1   9   0       51.95       33.18      9.80 o 
   3   9   0       55.07       64.15     36.51 o 
   5   9   0      619.23      671.19     42.15 o 
   7   9   0      301.02      263.93     20.82 o 
   9   9   0       14.27       -7.31     10.34 o 
  11   9   0      215.85      192.88     12.65 o 
  13   9   0      340.88      328.96     20.28 o 
  15   9   0      708.62      734.90     45.15 o 
   4  10   0       60.76       53.26     15.12 o 
   6  10   0        0.30        9.26     10.83 o 
   1   1   1    49780.54    48079.64    416.77 o 
   2   1   1     7982.18     8036.92     97.69 o 
   3   1   1     5786.83     5825.11     58.46 o 
   4   1   1    92388.28    89786.23    912.51 o 
   5   1   1     8272.85     8728.84    106.81 o 
   6   1   1    35603.95    34477.02    351.33 o 
   7   1   1    25745.00    25320.34    220.46 o 
   8   1   1     4783.90     4656.69     54.87 o 
   9   1   1    23345.24    22375.39    202.86 o 
  10   1   1     1004.93      911.89     17.43 o 
  11   1   1     4617.96     4804.25     55.54 o 
  12   1   1     2302.28     2273.55     31.57 o 
  13   1   1      996.22     1050.45     22.79 o 
  14   1   1    15650.00    14941.73    240.74 o 
  15   1   1     1509.61     1244.89     40.58 o 
  16   1   1      359.68      348.90     22.48 o 
  17   1   1     2722.37     2980.87     78.75 o 
  18   1   1     5465.82     5564.52    115.21 o 
  19   1   1      188.48      129.85     23.40 o 
  20   1   1     1933.81     2069.31     70.73 o 
  21   1   1      339.35      262.66     29.06 o 
  22   1   1      643.88      727.86     44.53 o 
  23   1   1       15.45      -19.92     19.92 o 
  24   1   1      218.54      256.35     18.60 o 
  25   1   1      145.44       83.55     14.08 o 
  26   1   1      747.09      762.85     30.57 o 
  27   1   1      174.66      186.37     16.50 o 
  28   1   1      233.83      236.04     33.37 o 
  29   1   1        9.00       42.77     12.73 o 
  30   1   1      503.89      539.86     32.15 o 
  31   1   1      598.73      620.24     29.56 o 
  32   1   1       32.11       21.06     13.45 o 
  33   1   1       74.06       83.35     15.13 o 
  34   1   1      538.02      547.65     22.93 o 
  35   1   1      107.60      127.47     12.42 o 
  36   1   1        8.98       17.15      5.79 o 
   0   2   1    41765.66    40587.55    453.24 o 
   1   2   1     5137.34     5159.06     58.10 o 
   2   2   1    22155.40    21256.96    144.65 o 
   3   2   1    12377.07    11999.86     81.93 o 
   4   2   1       34.48       38.61      4.57 o 
   5   2   1      974.66      942.82     16.11 o 
   6   2   1     1909.67     1839.11     25.69 o 
   7   2   1    12531.15    12972.28     98.31 o 
   8   2   1        1.08       -1.37      4.91 o 
   9   2   1      744.14      717.27     17.58 o 
  10   2   1    35070.33    34557.81    277.19 o 
  11   2   1    18416.40    18860.87    182.44 o 
  12   2   1     2168.18     2137.31     53.18 o 
  13   2   1       15.77        2.35      7.85 o 
  14   2   1     8943.48     9882.60    122.45 o 
  15   2   1      667.09      571.78     25.62 o 
  16   2   1      568.99      565.36     26.06 o 
  17   2   1      548.47      692.64     29.43 o 
  18   2   1       58.58       49.97     11.19 o 
  19   2   1       11.07        4.42     11.71 o 
  20   2   1      604.53      633.51     40.95 o 
  21   2   1       94.05      100.65     20.11 o 
  22   2   1      284.73      280.18     31.12 o 
  23   2   1      867.14      878.15     31.02 o 
  24   2   1        4.65        6.97      9.67 o 
  25   2   1      324.66      329.21     21.58 o 
  26   2   1     1528.62     1603.95     57.00 o 
  27   2   1      105.48      135.50     19.98 o 
  28   2   1       72.14       66.02     16.31 o 
  29   2   1      131.27      152.45     20.31 o 
  30   2   1      163.60      167.49     23.43 o 
  31   2   1      145.46      157.55     16.55 o 
  32   2   1      154.89      141.40     17.74 o 
  33   2   1      629.40      712.75     32.62 o 
  34   2   1        0.01       -9.90      9.90 o 
  35   2   1        5.01        2.11      6.41 o 
  36   2   1       11.03       16.19      5.14 o 
   1   3   1      157.36       53.14      4.70 o 
   2   3   1      200.38       61.77      4.72 o 
   3   3   1     4969.80     4483.25     39.64 o 
   4   3   1      690.88      536.82     15.35 o 
   5   3   1      468.27      381.82     15.12 o 
   6   3   1     1196.18     1081.05     26.15 o 
   7   3   1     9677.05     9376.98    115.63 o 
   8   3   1     1019.18      928.20     31.12 o 
   9   3   1       44.45       12.74      8.72 o 
  10   3   1     5464.46     5963.48     91.62 o 
  11   3   1    10408.60    10726.04    125.84 o 
  12   3   1     7102.63     7673.94    102.19 o 
  13   3   1      648.45      748.84     31.54 o 
  14   3   1     1079.58      993.52     32.61 o 
  15   3   1     2240.98     2348.95     53.02 o 
  16   3   1      709.96      691.56     29.36 o 
  17   3   1     3812.43     3893.90    100.55 o 
  18   3   1     2473.11     2529.49     59.00 o 
  19   3   1      611.90      639.56     32.57 o 
  20   3   1     1070.77     1087.48     40.10 o 
  21   3   1      282.45      314.91     25.43 o 
  22   3   1      656.37      630.55     22.96 o 
  23   3   1      461.70      453.77     20.43 o 
  24   3   1     2753.13     2866.14     63.94 o 
  25   3   1      681.99      713.92     27.52 o 
  26   3   1      142.42      142.13     17.17 o 
  27   3   1      387.66      403.20     29.65 o 
  28   3   1      680.36      720.28     38.39 o 
  29   3   1       38.61       32.55     13.59 o 
  30   3   1      168.73      173.35     18.75 o 
  31   3   1       28.95       24.88     12.51 o 
  32   3   1       11.22       -1.25     10.29 o 
  33   3   1       21.61        3.52     10.91 o 
  34   3   1       18.47        6.27      7.21 o 
  35   3   1       43.14       46.80      8.14 o 
   0   4   1      459.90      386.00     21.10 o 
   1   4   1     1861.54     1976.71     31.93 o 
   2   4   1       84.96       95.67      7.31 o 
   3   4   1      407.37      328.72     15.05 o 
   4   4   1      147.06      155.77     13.85 o 
   5   4   1     1320.06     1394.73     44.52 o 
   6   4   1     2206.40     2331.04     60.08 o 
   7   4   1       36.32        8.41     10.10 o 
   8   4   1      245.60      278.26     22.72 o 
   9   4   1     6332.86     6904.82    121.39 o 
  10   4   1       31.41       -1.36     11.36 o 
  11   4   1      112.63      101.25     16.56 o 
  12   4   1      104.21      108.14     15.46 o 
  13   4   1      934.42      974.21     44.73 o 
  14   4   1        6.84       11.72     12.43 o 
  15   4   1      102.56      111.86     17.91 o 
  16   4   1     1732.76     1751.77     55.43 o 
  17   4   1       98.21      145.48     19.10 o 
  18   4   1      215.37      239.98     22.62 o 
  19   4   1      100.04       43.66      8.54 o 
  20   4   1       96.91      104.25     11.35 o 
  21   4   1      660.24      648.56     26.14 o 
  22   4   1       50.29       33.48     10.15 o 
  23   4   1     1183.22     1250.36     31.59 o 
  24   4   1       59.81       44.68      9.59 o 
  25   4   1        7.72       -9.58      9.58 o 
  26   4   1      278.14      275.90     21.22 o 
  27   4   1      300.48      288.37     22.09 o 
  28   4   1       35.32       -0.16     13.61 o 
  29   4   1       20.22        6.34     11.67 o 
  30   4   1       10.73        1.92      9.24 o 
  31   4   1        3.18        1.15      8.16 o 
  32   4   1        4.45       -6.54      7.42 o 
  33   4   1        3.40       -3.02      6.80 o 
  34   4   1       23.41       20.89      9.48 o 
   1   5   1    11709.48    12391.63    131.60 o 
   2   5   1    10152.55    11002.00    132.86 o 
   3   5   1        7.02       -1.41      9.14 o 
   4   5   1       59.65       22.67     12.09 o 
   5   5   1     2623.76     2810.15     73.85 o 
   6   5   1     2782.99     3117.98     79.20 o 
   7   5   1     1710.37     1656.70     60.27 o 
   8   5   1     3691.67     3660.65     90.00 o 
   9   5   1     3389.54     3588.94     90.85 o 
  10   5   1        5.19        4.29     13.80 o 
  11   5   1     3041.59     2957.37     84.72 o 
  12   5   1     1755.66     1779.18     65.52 o 
  13   5   1       58.15       53.94     15.02 o 
  14   5   1      100.05      104.58     18.12 o 
  15   5   1     1032.64     1010.41     52.38 o 
  16   5   1      105.60       94.20     10.16 o 
  17   5   1       20.22       -0.26      8.33 o 
  18   5   1      482.02      530.85     21.17 o 
  19   5   1     1166.37     1140.73     28.49 o 
  20   5   1       10.05        1.19      9.90 o 
  21   5   1      146.02      129.09     18.26 o 
  22   5   1      740.88      798.35     31.37 o 
  23   5   1      205.53      226.39     15.65 o 
  24   5   1      176.75      186.25     15.65 o 
  25   5   1      146.08      136.65     13.21 o 
  26   5   1       31.34       23.46      8.50 o 
  27   5   1       19.12        7.57     10.52 o 
  28   5   1      249.55      285.52     18.66 o 
  29   5   1       65.27       79.02     10.64 o 
  30   5   1      120.09      126.69     12.59 o 
  31   5   1      139.08      120.58     11.73 o 
  32   5   1       88.20       49.27      9.06 o 
   0   6   1     1139.97     1134.31     99.74 o 
   1   6   1      258.56      245.88     28.53 o 
   2   6   1      737.41      707.63     43.03 o 
   3   6   1      689.24      614.33     34.98 o 
   4   6   1      927.21      951.03     44.86 o 
   5   6   1      261.67      254.78     24.56 o 
   6   6   1     1002.76     1019.92     47.44 o 
   7   6   1     2519.04     2664.59     80.03 o 
   8   6   1       19.25       22.42     13.29 o 
   9   6   1      872.34      847.34     45.68 o 
  10   6   1     1726.88     1824.60     38.51 o 
  11   6   1      281.53      284.91     15.20 o 
  12   6   1     1174.39     1188.21     33.04 o 
  13   6   1     1874.48     1933.15     46.56 o 
  14   6   1        7.86       -1.68     11.72 o 
  15   6   1      471.55      523.71     28.04 o 
  16   6   1       26.48       11.06      9.65 o 
  17   6   1      195.79      178.61     21.43 o 
  18   6   1       79.20       78.35     17.14 o 
  19   6   1       24.42        2.56     13.41 o 
  20   6   1      814.24      875.45     40.08 o 
  21   6   1        0.03       -9.71     10.41 o 
  22   6   1      585.12      617.76     25.53 o 
  23   6   1      544.24      534.28     23.18 o 
  24   6   1       31.32       32.87     10.47 o 
  25   6   1      513.36      512.25     21.11 o 
  26   6   1      463.09      466.87     17.83 o 
  27   6   1        5.92       -4.15      6.47 o 
  28   6   1       10.37       14.28      6.83 o 
  29   6   1      199.29      171.40     19.56 o 
  30   6   1       14.62       42.86     14.05 o 
   1   7   1       20.55       12.75      9.21 o 
   2   7   1       15.54       -0.65      9.71 o 
   3   7   1       63.69       63.86     10.78 o 
   4   7   1       12.53       -8.79      8.79 o 
   5   7   1      965.69      961.54     27.80 o 
   6   7   1      174.33      174.77     12.59 o 
   7   7   1      993.24     1009.62     26.45 o 
   8   7   1       73.47       82.02      9.85 o 
   9   7   1        4.04        7.99      7.31 o 
  10   7   1      189.23      150.11     11.18 o 
  11   7   1      502.07      548.30     25.69 o 
  12   7   1        7.84       -5.57     10.53 o 
  13   7   1      185.36      176.25     15.55 o 
  14   7   1       19.42       16.87      9.42 o 
  15   7   1       92.21       85.55     11.14 o 
  16   7   1       43.79       44.26     10.92 o 
  17   7   1       61.77       59.06      9.86 o 
  18   7   1      135.21      151.32     13.13 o 
  19   7   1        2.92       12.41     11.75 o 
  20   7   1       97.60      116.16     15.91 o 
  21   7   1        7.67       -2.29     10.69 o 
  22   7   1        6.20       -9.10      9.10 o 
  23   7   1       61.63       61.95     11.48 o 
  24   7   1      209.07      191.56     17.11 o 
  25   7   1      107.21      101.04     11.40 o 
  26   7   1        5.41        6.95      6.73 o 
  27   7   1        9.20      -13.19     13.19 o 
   0   8   1      851.45      895.09     62.26 o 
   1   8   1      554.61      599.21     24.12 o 
   2   8   1        7.69        6.77      8.10 o 
   3   8   1      861.68      899.69     27.75 o 
   4   8   1      609.07      687.16     25.14 o 
   5   8   1        1.04        8.58      7.75 o 
   6   8   1      153.35      165.84     12.31 o 
   7   8   1      232.05      282.47     16.06 o 
   8   8   1      631.39      715.96     23.66 o 
   9   8   1       38.68       18.87      7.11 o 
  10   8   1       55.70       28.40      7.01 o 
  11   8   1       10.09        5.87      7.18 o 
  12   8   1       30.54        7.24      6.83 o 
  13   8   1      987.21     1023.95     23.97 o 
  14   8   1       47.32       46.27      7.41 o 
  15   8   1      525.31      563.34     19.44 o 
  16   8   1      389.29      393.11     17.52 o 
  17   8   1       96.04       95.50     10.36 o 
  18   8   1       19.97       11.11      9.87 o 
  19   8   1      155.52      166.18     14.36 o 
  20   8   1       67.08       69.83     10.78 o 
  21   8   1        1.58        0.57      7.38 o 
  22   8   1       69.86       74.01     10.34 o 
  23   8   1      114.68      124.20     32.11 o 
   1   9   1       42.56       43.99      7.92 o 
   2   9   1      137.71      130.26     13.22 o 
   3   9   1       21.35       21.16      8.63 o 
   4   9   1      214.02      226.62     16.02 o 
   5   9   1        2.26        2.58      8.55 o 
   6   9   1       13.30        4.20      8.33 o 
   7   9   1       22.79       19.22     10.81 o 
   8   9   1       73.57       70.27      9.62 o 
   9   9   1        1.37       -6.72      7.46 o 
  10   9   1        0.19       -6.15      9.24 o 
  11   9   1      283.22      276.93     13.07 o 
  12   9   1        2.52        6.85      6.23 o 
  13   9   1       23.33       16.82      6.12 o 
  14   9   1       40.07       26.05      8.46 o 
  15   9   1        7.22        8.29      6.88 o 
  16   9   1        7.29        9.92      7.60 o 
   3  10   1      216.38      136.94     20.93 o 
   4  10   1      282.78      210.25     24.93 o 
   5  10   1        3.47       20.22     10.89 o 
   6  10   1       71.17       98.09     17.55 o 
   0   0   2     6347.34     5706.47    134.25 o 
   1   0   2    91907.28    81679.92   2021.55 o 
   2   0   2    14817.89    12862.44    232.39 o 
   3   0   2    72347.88    68529.05    753.42 o 
   4   0   2    21992.34    20990.88    287.86 o 
   5   0   2     1864.70     1755.28     31.82 o 
   6   0   2    15516.88    15269.57    153.09 o 
   7   0   2    15107.03    15127.39    184.95 o 
   8   0   2     4703.16     4674.22    104.02 o 
   9   0   2      510.11      292.36     18.84 o 
  10   0   2     3885.12     3557.48     63.13 o 
  11   0   2     6672.28     6630.98     97.24 o 
  12   0   2     1553.65     1538.45     60.93 o 
  13   0   2    74350.03    75615.98   1044.69 o 
  14   0   2     6230.06     6745.19    187.02 o 
  15   0   2     9928.58    10678.43    248.01 o 
  16   0   2     9104.26    10058.09    374.55 o 
  17   0   2     2400.97     2667.23    100.58 o 
  18   0   2        8.05       10.35     24.55 o 
  19   0   2    11824.49    12021.87    263.67 o 
  20   0   2       64.41       72.66     29.38 o 
  21   0   2      750.11      739.79     60.22 o 
  22   0   2        7.81       13.45     24.47 o 
  23   0   2     6084.34     6920.25    203.34 o 
  24   0   2      975.32      933.52     42.19 o 
  25   0   2      154.59      119.49     18.76 o 
  26   0   2       71.47       61.66     15.53 o 
  27   0   2       29.30       16.42     13.59 o 
  28   0   2      436.65      538.84     47.14 o 
  29   0   2     2852.88     3073.76    104.41 o 
  30   0   2       67.01       59.48     17.24 o 
  31   0   2       17.22       18.72     13.61 o 
  32   0   2       26.94       43.91     12.43 o 
  33   0   2      423.95      412.37     43.43 o 
  34   0   2        8.30       12.38     11.04 o 
  35   0   2      718.38      790.34     35.63 o 
  36   0   2       63.98       82.17     12.39 o 
  37   0   2       55.26       82.72     12.92 o 
   1   1   2    26154.44    23712.64    192.88 o 
   2   1   2     6083.58     6052.67     71.95 o 
   3   1   2    37596.48    36688.61    438.65 o 
   4   1   2       27.82       20.38      5.89 o 
   5   1   2    16496.84    15798.90    158.35 o 
   6   1   2    41889.31    39851.57    298.92 o 
   7   1   2     5209.38     4956.58     50.02 o 
   8   1   2     4487.92     4152.40     34.66 o 
   9   1   2    27928.54    26932.07    149.98 o 
  10   1   2     1217.70     1234.04     19.74 o 
  11   1   2     3159.10     2808.70     32.86 o 
  12   1   2      234.36      236.18     10.30 o 
  13   1   2      887.80      760.42     20.98 o 
  14   1   2       29.69       20.45      8.31 o 
  15   1   2      696.13      695.09     28.91 o 
  16   1   2     3228.59     3644.90     86.01 o 
  17   1   2      349.08      369.23     29.57 o 
  18   1   2       65.56       18.99     16.90 o 
  19   1   2     2469.44     2513.59     75.61 o 
  20   1   2       86.58       61.76     19.69 o 
  21   1   2      111.80      119.50     22.02 o 
  22   1   2      320.29      346.93     32.11 o 
  23   1   2      186.74      223.28     28.64 o 
  24   1   2     2271.40     2189.12     48.76 o 
  25   1   2      303.72      291.36     20.44 o 
  26   1   2       64.40       39.99     10.62 o 
  27   1   2       18.02       29.90     11.96 o 
  28   1   2      204.97      242.24     20.60 o 
  29   1   2       19.08       11.03     10.29 o 
  30   1   2        1.09       -5.75     11.69 o 
  31   1   2       36.75       44.99     11.57 o 
  32   1   2       13.58        9.93      9.29 o 
  33   1   2        8.05       14.24      9.38 o 
  34   1   2      128.07      163.14     13.54 o 
  35   1   2        4.89        0.66      6.56 o 
  36   1   2       35.58       33.69      7.10 o 
   0   2   2     3000.09     2829.61     63.19 o 
   1   2   2    14699.17    14976.64    122.46 o 
   2   2   2     5745.63     5678.58     48.88 o 
   3   2   2    24350.21    24391.26    175.55 o 
   4   2   2    61820.94    60054.91    374.67 o 
   5   2   2     5662.49     5432.63     55.39 o 
   6   2   2      769.47      811.85     19.93 o 
   7   2   2      352.07       72.10      6.29 o 
   8   2   2      713.79      719.32     16.95 o 
   9   2   2    13116.56    12664.87    106.92 o 
  10   2   2    10979.98    10865.34    108.91 o 
  11   2   2       26.77       19.50      6.90 o 
  12   2   2      498.74      436.30     22.70 o 
  13   2   2     4511.81     4373.21     70.25 o 
  14   2   2     1092.38     1201.82     40.02 o 
  15   2   2     1320.69     1333.39     43.27 o 
  16   2   2     4617.72     4829.00     81.34 o 
  17   2   2     1567.69     1528.48     44.25 o 
  18   2   2     1294.25     1295.13     46.70 o 
  19   2   2     7868.85     8472.22    157.90 o 
  20   2   2        4.97       -5.86     14.91 o 
  21   2   2       50.76       59.70     19.51 o 
  22   2   2      515.52      477.88     38.86 o 
  23   2   2     1102.80     1133.80     43.10 o 
  24   2   2       46.58       45.18     12.30 o 
  25   2   2     2972.97     3077.03     61.04 o 
  26   2   2      376.19      354.02     29.42 o 
  27   2   2       55.40       36.94     13.17 o 
  28   2   2      119.02      132.55     18.63 o 
  29   2   2     1705.78     1754.02     58.31 o 
  30   2   2        0.56      -13.91     13.91 o 
  31   2   2       50.21       45.32     13.21 o 
  32   2   2      115.08       98.92     15.78 o 
  33   2   2      133.49       95.01     14.12 o 
  34   2   2       82.53      108.75     13.21 o 
  35   2   2      149.87      149.24     11.35 o 
  36   2   2        4.27       -4.09      5.51 o 
   1   3   2      990.98      940.63     15.39 o 
   2   3   2       56.35        8.79      3.24 o 
   3   3   2     1812.38     1746.24     23.45 o 
   4   3   2     1961.28     1832.65     26.62 o 
   5   3   2      418.25      390.92     14.07 o 
   6   3   2       97.52       79.45      8.03 o 
   7   3   2     7520.06     7360.23    115.20 o 
   8   3   2     7821.59     7755.39    107.57 o 
   9   3   2     1747.64     1790.97     45.61 o 
  10   3   2     2065.56     2111.37     49.72 o 
  11   3   2     1748.19     1686.13     40.80 o 
  12   3   2      274.51      327.52     20.13 o 
  13   3   2       88.14      146.75     14.76 o 
  14   3   2     1405.71     1317.78     40.89 o 
  15   3   2     1264.14     1337.02     42.73 o 
  16   3   2     1188.80     1155.01     41.48 o 
  17   3   2      316.26      302.07     22.87 o 
  18   3   2     1867.19     1788.48     53.86 o 
  19   3   2        8.74       -8.46     11.99 o 
  20   3   2     1426.20     1368.35     54.19 o 
  21   3   2      144.56      121.80     20.29 o 
  22   3   2       26.71       19.30      8.88 o 
  23   3   2      490.19      505.13     20.81 o 
  24   3   2      692.30      718.06     26.47 o 
  25   3   2     1713.05     1772.32     42.86 o 
  26   3   2     1717.40     1691.83     51.85 o 
  27   3   2      136.92      153.90     17.15 o 
  28   3   2       87.01       77.62     16.04 o 
  29   3   2      286.46      279.25     21.28 o 
  30   3   2        7.86       12.09     13.26 o 
  31   3   2        3.15        7.12     10.91 o 
  32   3   2       21.52        4.49     11.11 o 
  33   3   2       17.79       14.91      9.03 o 
  34   3   2       67.70       55.23     12.59 o 
  35   3   2        0.08       -6.18      7.48 o 
   0   4   2     6686.60     6595.37    102.31 o 
   1   4   2      282.32      271.41     12.49 o 
   2   4   2      326.12      295.91     13.08 o 
   3   4   2     1055.00      940.97     25.57 o 
   4   4   2       43.19       27.69      7.68 o 
   5   4   2      671.66      652.21     30.50 o 
   6   4   2        6.89        6.92     11.83 o 
   7   4   2     2919.42     2787.75     68.56 o 
   8   4   2     2112.12     2125.84     59.82 o 
   9   4   2     2601.08     2535.30     67.36 o 
  10   4   2      172.29      170.76     19.43 o 
  11   4   2     2719.89     2804.92     74.58 o 
  12   4   2       10.25       28.21     13.33 o 
  13   4   2     4016.56     4143.73     96.95 o 
  14   4   2      695.51      672.92     38.09 o 
  15   4   2       77.87       66.86     15.66 o 
  16   4   2        2.63       -3.05     14.64 o 
  17   4   2      806.08      781.01     37.94 o 
  18   4   2        1.02      -15.36     15.36 o 
  19   4   2     2897.45     3022.58     51.48 o 
  20   4   2      203.87      153.29     11.97 o 
  21   4   2      245.57      224.64     14.42 o 
  22   4   2      248.44      264.46     15.49 o 
  23   4   2     3420.56     3563.01     55.16 o 
  24   4   2      140.34      124.03     13.37 o 
  25   4   2      162.96      185.74     18.89 o 
  26   4   2      211.44      167.48     17.76 o 
  27   4   2       40.03       19.02     10.63 o 
  28   4   2       77.28       94.21     14.22 o 
  29   4   2      619.51      664.32     29.35 o 
  30   4   2        1.99        4.09     10.00 o 
  31   4   2       29.99       26.00      8.74 o 
  32   4   2        0.51        5.67     18.02 o 
  33   4   2      251.36      219.94     14.96 o 
  34   4   2       63.60       57.11      9.22 o 
   1   5   2       38.03       31.80      7.59 o 
   2   5   2      606.12      495.72     22.84 o 
   3   5   2      245.97      298.45     20.94 o 
   4   5   2     5110.38     5526.68    106.87 o 
   5   5   2     1420.29     1478.32     52.08 o 
   6   5   2      454.99      488.19     30.86 o 
   7   5   2       80.79       53.92     14.18 o 
   8   5   2     6455.90     6779.09    128.80 o 
   9   5   2       33.04       47.15     14.22 o 
  10   5   2      606.18      651.65     38.44 o 
  11   5   2       37.28       33.00     13.63 o 
  12   5   2     1647.70     1653.72     63.07 o 
  13   5   2      343.16      363.37     31.27 o 
  14   5   2     1773.02     1807.79     68.29 o 
  15   5   2       22.87        0.99     13.33 o 
  16   5   2      291.78      296.80     15.80 o 
  17   5   2      271.87      222.67     14.10 o 
  18   5   2       59.49       14.39     12.35 o 
  19   5   2      171.94      182.47     14.38 o 
  20   5   2       32.45       30.55      8.43 o 
  21   5   2        7.31        2.61     11.38 o 
  22   5   2       11.88       -4.01      9.57 o 
  23   5   2        2.94        7.79     10.64 o 
  24   5   2      742.86      721.45     27.46 o 
  25   5   2      117.11       78.45     10.87 o 
  26   5   2        7.91       18.11      8.65 o 
  27   5   2        1.91        6.30      8.12 o 
  28   5   2      275.87      243.98     17.54 o 
  29   5   2        0.13       -9.63      9.63 o 
  30   5   2       82.25       70.83      8.86 o 
  31   5   2       11.91        9.67      6.56 o 
  32   5   2       10.52        5.33     16.05 o 
   0   6   2      301.34      358.67     59.45 o 
   1   6   2       72.84       71.14     22.46 o 
   2   6   2     1623.07     1603.38     82.65 o 
   3   6   2     2892.27     2939.54     91.47 o 
   4   6   2     1629.87     1760.90     70.68 o 
   5   6   2       34.05        7.34     15.72 o 
   6   6   2      484.50      482.35     32.77 o 
   7   6   2     2305.47     2382.32     75.18 o 
   8   6   2        2.88       20.75     11.45 o 
   9   6   2     1140.91     1162.62     53.65 o 
  10   6   2      147.98      160.13     10.80 o 
  11   6   2      469.84      432.20     17.84 o 
  12   6   2        0.70       -1.19      8.06 o 
  13   6   2      446.33      447.89     19.87 o 
  14   6   2       46.49       63.12     12.48 o 
  15   6   2      144.85      192.16     16.09 o 
  16   6   2      340.29      320.93     23.05 o 
  17   6   2       92.41       88.37     13.16 o 
  18   6   2       66.10       56.77     11.12 o 
  19   6   2      428.53      443.74     30.53 o 
  20   6   2      393.03      364.53     31.55 o 
  21   6   2       76.24       61.34     14.78 o 
  22   6   2      135.46      126.09     14.55 o 
  23   6   2       84.48       91.72     16.44 o 
  24   6   2      208.50      178.26     15.79 o 
  25   6   2      202.85      204.64     14.65 o 
  26   6   2        0.49        5.19      7.26 o 
  27   6   2       62.45       37.09      6.61 o 
  28   6   2        2.38        1.16     10.53 o 
  29   6   2       62.52       31.49     12.74 o 
   1   7   2        3.78        5.83      9.00 o 
   2   7   2     1503.62     1627.62     61.75 o 
   3   7   2       37.42       43.47     11.19 o 
   4   7   2      673.50      662.92     27.72 o 
   5   7   2      153.23      134.40     12.16 o 
   6   7   2      399.55      366.24     16.62 o 
   7   7   2      113.62       89.68      9.65 o 
   8   7   2     3491.76     3699.75     58.58 o 
   9   7   2      241.58      238.53     15.20 o 
  10   7   2        8.50       -7.71      7.71 o 
  11   7   2      574.83      531.94     23.17 o 
  12   7   2     2001.93     2149.68     43.27 o 
  13   7   2      810.51      763.22     27.33 o 
  14   7   2     1164.72     1221.02     42.44 o 
  15   7   2      213.83      226.05     17.41 o 
  16   7   2      181.35      221.38     15.43 o 
  17   7   2      232.04      222.49     16.50 o 
  18   7   2      586.32      569.41     24.21 o 
  19   7   2       31.19       41.33     12.78 o 
  20   7   2      238.21      239.15     20.28 o 
  21   7   2        0.71       -2.13     10.05 o 
  22   7   2      290.74      281.61     20.24 o 
  23   7   2       68.23       57.80     17.46 o 
  24   7   2      438.75      472.35     23.02 o 
  25   7   2        3.33        1.62      7.55 o 
  26   7   2        6.35        7.45      6.85 o 
   0   8   2      450.21      435.29     32.63 o 
   1   8   2       20.88       26.98     10.18 o 
   2   8   2      269.23      275.08     16.97 o 
   3   8   2       31.29       22.04      8.20 o 
   4   8   2      149.29      119.62     12.01 o 
   5   8   2       97.32       99.85     11.75 o 
   6   8   2        4.66       -6.86      9.56 o 
   7   8   2        6.73       -1.90      8.34 o 
   8   8   2      412.96      427.60     17.64 o 
   9   8   2      501.39      513.61     20.30 o 
  10   8   2       14.81        6.73      7.57 o 
  11   8   2      143.17      185.83     12.25 o 
  12   8   2      150.01      165.60     11.68 o 
  13   8   2      246.04      225.98     12.61 o 
  14   8   2       14.99       17.13      7.61 o 
  15   8   2      109.67      109.29     10.95 o 
  16   8   2       65.20       71.30      9.12 o 
  17   8   2       56.40       58.07      8.98 o 
  18   8   2        7.53        7.23      7.24 o 
  19   8   2       75.98       80.16     11.55 o 
  20   8   2       31.85       19.34     11.39 o 
  21   8   2        0.46       -2.31      9.90 o 
  22   8   2        3.81       17.30      8.90 o 
   1   9   2       14.86       23.27      8.80 o 
   2   9   2      180.49      164.27     10.97 o 
   3   9   2      145.57      157.86     13.88 o 
   4   9   2      188.56      187.03     16.40 o 
   5   9   2      203.02      223.88     23.61 o 
   6   9   2      106.45       84.72     12.58 o 
   7   9   2       47.29       66.44     11.62 o 
   8   9   2      293.91      290.99     18.65 o 
   9   9   2       96.11       96.75     12.33 o 
  10   9   2      255.46      285.27     17.94 o 
  11   9   2       29.11       50.56      7.79 o 
  12   9   2       29.24       11.07      6.49 o 
  13   9   2       18.61       18.91      4.86 o 
  14   9   2      775.59      801.32     21.14 o 
  15   9   2        7.20        6.19      5.67 o 
  16   9   2       91.76       75.56      9.62 o 
   3  10   2        5.76       29.24     13.70 o 
   4  10   2       10.11       -3.27     10.26 o 
   5  10   2       54.06       53.08     13.56 o 
   6  10   2       14.09        0.23     10.45 o 
   1   1   3    28874.30    27567.46    371.65 o 
   2   1   3      812.42      809.18     19.27 o 
   3   1   3    10886.18    10577.49    116.51 o 
   4   1   3    13729.99    12746.99    121.17 o 
   5   1   3    13098.18    13496.82    102.61 o 
   6   1   3     7941.32     7638.60     62.84 o 
   7   1   3    10205.24    10199.06     68.26 o 
   8   1   3    10257.94    10040.63     63.63 o 
   9   1   3     5820.79     5837.72     46.88 o 
  10   1   3      343.34      337.07     10.29 o 
  11   1   3     7578.04     7368.72     69.90 o 
  12   1   3     4145.49     3925.39     43.95 o 
  13   1   3      253.18      274.13     14.38 o 
  14   1   3    11397.59    11848.21    226.64 o 
  15   1   3    22140.04    23366.29    329.00 o 
  16   1   3      327.90      352.91     27.00 o 
  17   1   3     3093.46     3427.69     84.30 o 
  18   1   3     2188.31     2235.70     68.75 o 
  19   1   3       49.60       66.12     19.83 o 
  20   1   3      323.83      310.97     29.52 o 
  21   1   3     2520.37     2672.12     82.00 o 
  22   1   3      245.30      329.95     35.30 o 
  23   1   3     1285.35     1415.94     61.26 o 
  24   1   3       37.29        4.78      9.85 o 
  25   1   3     1276.14     1362.12     43.17 o 
  26   1   3      306.83      337.62     22.69 o 
  27   1   3     2737.26     2666.48     56.93 o 
  28   1   3      494.39      461.34     27.03 o 
  29   1   3      144.09      164.54     17.46 o 
  30   1   3      485.36      556.67     28.82 o 
  31   1   3      665.28      711.65     37.66 o 
  32   1   3      347.03      414.73     23.47 o 
  33   1   3      204.22      188.09     15.71 o 
  34   1   3      152.90      149.46     12.85 o 
  35   1   3      104.52       66.25      7.73 o 
  36   1   3      129.72      137.82      9.96 o 
   0   2   3       26.64       13.49      5.37 o 
   1   2   3      222.22      205.91      6.74 o 
   2   2   3     7183.82     7580.15     61.98 o 
   3   2   3    45411.84    43408.62    278.56 o 
   4   2   3    28506.11    28897.72    217.45 o 
   5   2   3    11493.71    11449.72    101.48 o 
   6   2   3       20.88        6.36      4.44 o 
   7   2   3     2353.39     2405.40     32.56 o 
   8   2   3     5020.46     4818.68     54.62 o 
   9   2   3     4932.13     4904.52     52.29 o 
  10   2   3     8040.43     8085.41     88.90 o 
  11   2   3    10121.18    10274.56    117.55 o 
  12   2   3     4420.65     4510.08     58.74 o 
  13   2   3    12937.90    13114.33    194.48 o 
  14   2   3     2849.37     2829.70     63.15 o 
  15   2   3     6588.03     6920.08    110.26 o 
  16   2   3      768.49      880.22     36.28 o 
  17   2   3      809.45      769.38     40.35 o 
  18   2   3      621.82      693.16     34.53 o 
  19   2   3       96.62      107.65     20.13 o 
  20   2   3        7.41       13.99     15.97 o 
  21   2   3     1253.59     1196.49     66.63 o 
  22   2   3       24.33       15.02     29.20 o 
  23   2   3      580.60      514.47     23.35 o 
  24   2   3        4.92       25.53     10.35 o 
  25   2   3     1116.83     1187.73     37.05 o 
  26   2   3       99.80       97.48     13.04 o 
  27   2   3     1888.10     2027.56     64.39 o 
  28   2   3      267.42      319.28     23.59 o 
  29   2   3       55.94       39.65     12.91 o 
  30   2   3      331.65      403.64     28.28 o 
  31   2   3       12.57       19.95     12.37 o 
  32   2   3      312.84      350.20     24.77 o 
  33   2   3       46.86       35.29     14.70 o 
  34   2   3       25.85       24.23      8.35 o 
  35   2   3       29.13       48.77      9.60 o 
  36   2   3        8.48        1.41      5.94 o 
   1   3   3     3211.19     3043.38     28.91 o 
   2   3   3      283.69      275.99      9.55 o 
   3   3   3    13023.63    12652.67     90.13 o 
   4   3   3       36.34        2.18      3.83 o 
   5   3   3     3463.49     3449.22     43.94 o 
   6   3   3     4575.81     4751.41     59.77 o 
   7   3   3      216.10      202.54     11.26 o 
   8   3   3     1653.20     1726.99     37.29 o 
   9   3   3      370.09      291.78     16.31 o 
  10   3   3     3040.99     3033.98     68.36 o 
  11   3   3      718.78      592.34     30.23 o 
  12   3   3     4237.09     4631.84     92.51 o 
  13   3   3     3113.03     3207.53     76.16 o 
  14   3   3       66.02       32.10     10.07 o 
  15   3   3     2082.92     2130.47     55.09 o 
  16   3   3      115.49      139.82     15.67 o 
  17   3   3     5638.98     5704.49     99.50 o 
  18   3   3     1857.90     1946.87     63.02 o 
  19   3   3     1235.74     1205.39     50.21 o 
  20   3   3      346.53      366.83     29.59 o 
  21   3   3     5113.94     5306.06    101.50 o 
  22   3   3      430.64      427.22     21.38 o 
  23   3   3       19.53       14.48     10.12 o 
  24   3   3      347.09      346.25     18.75 o 
  25   3   3     1242.46     1231.21     36.51 o 
  26   3   3        2.69      -10.01     11.92 o 
  27   3   3      469.79      534.84     29.11 o 
  28   3   3       25.86       19.21     10.43 o 
  29   3   3        3.87        7.84     12.80 o 
  30   3   3      589.85      634.11     33.64 o 
  31   3   3      218.41      229.10     20.22 o 
  32   3   3        0.90       12.35     12.19 o 
  33   3   3       47.99       22.89     17.40 o 
  34   3   3       98.13       76.83     15.15 o 
  35   3   3       17.03       18.64      6.39 o 
   0   4   3     1168.46     1100.91     35.53 o 
   1   4   3       18.53        2.28      5.07 o 
   2   4   3     3275.31     3405.21     47.49 o 
   3   4   3     7931.89     8444.70     93.74 o 
   4   4   3      482.89      510.80     24.10 o 
   5   4   3     1189.21     1194.43     41.23 o 
   6   4   3      164.89      122.81     14.98 o 
   7   4   3     1960.94     1815.90     53.99 o 
   8   4   3     2411.71     2377.08     63.43 o 
   9   4   3     1350.45     1529.22     51.64 o 
  10   4   3     5953.68     6409.56    118.38 o 
  11   4   3     1978.17     2101.80     63.75 o 
  12   4   3     2053.59     2210.90     66.77 o 
  13   4   3       90.52       52.55     13.75 o 
  14   4   3      532.83      536.46     33.88 o 
  15   4   3      181.12      185.31     19.94 o 
  16   4   3     2184.94     2208.50     62.56 o 
  17   4   3       13.83       -1.56     13.36 o 
  18   4   3     1059.38     1096.92     51.25 o 
  19   4   3     2346.92     2383.22     41.98 o 
  20   4   3      182.44      191.98     12.79 o 
  21   4   3     1361.67     1352.74     33.27 o 
  22   4   3       24.88       17.15      9.34 o 
  23   4   3       61.51       36.77     10.24 o 
  24   4   3      702.96      712.83     29.80 o 
  25   4   3      137.56      123.92     16.85 o 
  26   4   3       81.12       87.62     13.82 o 
  27   4   3       16.86       17.14     11.30 o 
  28   4   3       26.20       29.10      9.91 o 
  29   4   3        7.08       -3.77     10.73 o 
  30   4   3       14.04        7.36      9.46 o 
  31   4   3       14.32       12.59      9.61 o 
  32   4   3      106.44      100.14     12.25 o 
  33   4   3        3.87        1.62      6.80 o 
   1   5   3      792.53      807.55     28.74 o 
   2   5   3     3938.86     4109.59     78.43 o 
   3   5   3     4959.37     5053.82     90.24 o 
   4   5   3     1246.60     1316.34     48.07 o 
   5   5   3     1356.46     1264.30     47.78 o 
   6   5   3       28.16       25.20     11.31 o 
   7   5   3      127.70      115.37     17.16 o 
   8   5   3      361.24      360.29     28.64 o 
   9   5   3      641.90      743.14     40.15 o 
  10   5   3     1164.97     1237.55     52.44 o 
  11   5   3      112.46       67.61     16.83 o 
  12   5   3     1243.06     1202.92     53.62 o 
  13   5   3      816.13      862.33     46.01 o 
  14   5   3     2246.54     2340.02     78.11 o 
  15   5   3      120.24       52.67     10.84 o 
  16   5   3      435.56      435.26     21.37 o 
  17   5   3       61.42       46.09     11.16 o 
  18   5   3     1596.87     1629.44     37.08 o 
  19   5   3       83.53       47.32     10.20 o 
  20   5   3     1379.73     1453.85     36.55 o 
  21   5   3     1314.55     1391.88     45.80 o 
  22   5   3      597.68      622.12     30.62 o 
  23   5   3      655.87      631.24     27.95 o 
  24   5   3      265.84      314.79     18.31 o 
  25   5   3       99.48       94.30     10.57 o 
  26   5   3        0.20       -1.86      7.11 o 
  27   5   3      456.72      451.72     20.76 o 
  28   5   3       48.27       55.80     11.34 o 
  29   5   3        1.34      -12.19     12.19 o 
  30   5   3       34.68       39.68      7.50 o 
  31   5   3      120.15      113.38      9.73 o 
  32   5   3       33.52       38.11      9.79 o 
   0   6   3     2022.94     2301.85    152.15 o 
   1   6   3       67.73       61.91     22.45 o 
   2   6   3     1497.64     1430.43     78.93 o 
   3   6   3     2509.43     2552.74    104.00 o 
   4   6   3     2218.86     2237.45     82.58 o 
   5   6   3        7.00       -6.82     19.07 o 
   6   6   3     1970.18     2052.44     79.83 o 
   7   6   3     1845.12     1967.71     95.20 o 
   8   6   3      791.35      836.02     51.59 o 
   9   6   3      763.09      807.33     36.92 o 
  10   6   3      883.16      900.46     28.96 o 
  11   6   3      127.27      103.50     10.61 o 
  12   6   3     2052.20     2068.77     37.50 o 
  13   6   3       69.14       42.92      7.96 o 
  14   6   3      246.33      227.40     14.02 o 
  15   6   3      369.54      387.75     20.55 o 
  16   6   3      536.82      513.07     20.38 o 
  17   6   3      586.57      605.06     25.07 o 
  18   6   3      163.08      158.59     18.20 o 
  19   6   3       54.27       28.31     12.40 o 
  20   6   3       23.04       -6.69     11.40 o 
  21   6   3        3.40       -6.67     11.78 o 
  22   6   3      329.78      315.13     23.98 o 
  23   6   3      463.95      477.27     24.23 o 
  24   6   3        1.53       -1.05     10.18 o 
  25   6   3      347.52      358.28     18.61 o 
  26   6   3      633.63      641.35     22.86 o 
  27   6   3      107.91      117.88     10.23 o 
  28   6   3      188.04      176.15     14.57 o 
  29   6   3       10.33       -3.09     10.77 o 
   1   7   3      140.88      133.52     13.71 o 
   2   7   3      130.91      140.91     14.06 o 
   3   7   3       62.68       53.63      9.82 o 
   4   7   3      100.80       89.38     11.01 o 
   5   7   3      160.62      162.74     15.14 o 
   6   7   3        1.29       -1.46      7.21 o 
   7   7   3      186.10      194.30     11.89 o 
   8   7   3      439.12      461.90     17.58 o 
   9   7   3      633.68      679.06     21.15 o 
  10   7   3      446.18      492.05     19.79 o 
  11   7   3      413.29      454.58     19.68 o 
  12   7   3      469.93      511.82     22.43 o 
  13   7   3       27.58       30.11      9.40 o 
  14   7   3      774.56      789.84     28.88 o 
  15   7   3       31.76        0.20      9.86 o 
  16   7   3        6.93       17.44      9.99 o 
  17   7   3      250.13      234.90     16.44 o 
  18   7   3       34.43       32.00     10.63 o 
  19   7   3       21.88       24.22     12.01 o 
  20   7   3       93.84       72.11     13.68 o 
  21   7   3      266.32      251.00     19.93 o 
  22   7   3        4.56       -8.77     11.07 o 
  23   7   3        7.34        9.07      8.69 o 
  24   7   3      142.43      138.83     13.19 o 
  25   7   3       72.58       69.43     13.04 o 
  26   7   3        1.64       -5.84      5.84 o 
   0   8   3      396.69      450.76     33.41 o 
   1   8   3       61.98       54.44     13.56 o 
   2   8   3       12.87       -4.93      8.90 o 
   3   8   3       17.32       -9.13      9.13 o 
   4   8   3      545.92      548.66     25.98 o 
   5   8   3      223.22      267.75     17.15 o 
   6   8   3      433.77      446.65     21.78 o 
   7   8   3      395.24      416.25     20.75 o 
   8   8   3       14.90       10.81      8.32 o 
   9   8   3      227.49      206.54     14.71 o 
  10   8   3      930.11     1011.26     27.60 o 
  11   8   3       62.96       57.18      8.42 o 
  12   8   3     1501.04     1633.12     37.12 o 
  13   8   3       17.26       -0.77      7.76 o 
  14   8   3       64.57       79.58      9.84 o 
  15   8   3       46.94       36.04      9.07 o 
  16   8   3       92.57       79.96      8.88 o 
  17   8   3      655.88      640.33     21.01 o 
  18   8   3        7.20       -1.15      7.39 o 
  19   8   3       42.47       12.73     10.42 o 
  20   8   3      163.45      166.54     16.06 o 
  21   8   3        4.76        2.82      8.80 o 
  22   8   3      341.44      348.69     16.37 o 
   1   9   3        1.92       -6.36      6.36 o 
   2   9   3       31.78       46.72      7.04 o 
   3   9   3        2.29        7.93      9.74 o 
   4   9   3        2.26        4.48      8.59 o 
   5   9   3       23.61       25.61     10.13 o 
   6   9   3      127.05      115.71     13.55 o 
   7   9   3       43.38       56.16     16.76 o 
   8   9   3       46.02       36.79      9.35 o 
   9   9   3       18.25        5.34      8.92 o 
  10   9   3      117.27      146.85     13.95 o 
  11   9   3       65.01       74.98      9.22 o 
  12   9   3       14.38       18.43      5.70 o 
  13   9   3       24.14       28.63      7.40 o 
  14   9   3       31.81       27.38      7.41 o 
  15   9   3      137.48      120.31     11.38 o 
  16   9   3       43.63       61.72     11.55 o 
   0   0   4     3315.36     2242.10     57.85 o 
   1   0   4     4003.84     4880.88     79.74 o 
   2   0   4       60.96        8.95      5.99 o 
   3   0   4      814.48     1039.37     27.24 o 
   4   0   4     2987.78     3335.84     66.48 o 
   5   0   4    39182.98    36935.47    405.53 o 
   6   0   4    19199.69    18797.51    214.11 o 
   7   0   4     1309.31     1514.14     31.08 o 
   8   0   4      871.28      859.51     24.62 o 
   9   0   4     3534.59     3398.99     59.86 o 
  10   0   4     5007.35     4977.17     68.33 o 
  11   0   4     5954.59     5647.89    117.04 o 
  12   0   4    19628.46    20604.16    237.63 o 
  13   0   4     5221.65     4773.48     95.91 o 
  14   0   4       74.48       19.52     11.32 o 
  15   0   4     2869.73     2966.09    137.23 o 
  16   0   4    17316.96    17914.75    326.38 o 
  17   0   4    14331.46    15973.73    305.36 o 
  18   0   4     6118.85     6342.16    168.85 o 
  19   0   4      531.75      696.49     56.49 o 
  20   0   4     9540.65    10688.86    247.07 o 
  21   0   4      619.55      534.96     51.46 o 
  22   0   4     1063.95     1063.40     72.15 o 
  23   0   4     1085.79     1249.49     79.57 o 
  24   0   4      252.02      280.34     23.46 o 
  25   0   4     2561.18     2795.43     76.41 o 
  26   0   4      124.86       12.25     12.60 o 
  27   0   4      525.39      477.92     31.84 o 
  28   0   4     1392.35     1530.19     71.63 o 
  29   0   4      214.78      159.96     38.78 o 
  30   0   4      934.39     1010.25     56.42 o 
  31   0   4        7.17      -12.13     13.37 o 
  32   0   4     1474.78     1592.53     58.17 o 
  33   0   4        3.36       -2.27      9.03 o 
  34   0   4       19.68       15.98     10.50 o 
  35   0   4       26.38       20.71     10.56 o 
  36   0   4      681.02      664.43     34.96 o 
   1   1   4      281.41      197.09      8.96 o 
   2   1   4      618.25      705.87     19.65 o 
   3   1   4    28806.79    27477.81    235.42 o 
   4   1   4     2029.59     2032.07     32.08 o 
   5   1   4    10416.75     9534.68     85.34 o 
   6   1   4     1802.64     1848.94     27.49 o 
   7   1   4     3254.71     3322.97     40.91 o 
   8   1   4     9097.49     8764.89     65.86 o 
   9   1   4     7199.87     6907.29     55.19 o 
  10   1   4     8507.40     8457.94     65.48 o 
  11   1   4      115.49      102.06      7.44 o 
  12   1   4      329.85      258.81     13.49 o 
  13   1   4     5693.31     6062.44    126.64 o 
  14   1   4     1995.61     2070.90     49.26 o 
  15   1   4     2278.64     2272.46     53.67 o 
  16   1   4     1791.45     2058.64     61.52 o 
  17   1   4       15.20       19.07     14.38 o 
  18   1   4     1229.64     1119.94     47.86 o 
  19   1   4      862.48     1004.60     47.04 o 
  20   1   4       17.64       14.00     19.34 o 
  21   1   4     1568.93     1787.35     65.83 o 
  22   1   4       31.71       37.93     23.93 o 
  23   1   4      280.67      264.36     26.70 o 
  24   1   4      355.31      341.81     22.03 o 
  25   1   4      969.20      937.14     35.70 o 
  26   1   4     1172.93     1206.13     43.46 o 
  27   1   4       20.52       15.04     10.70 o 
  28   1   4       62.89       57.10     11.58 o 
  29   1   4        3.14        7.50     10.45 o 
  30   1   4        0.08        1.35     10.28 o 
  31   1   4       50.70       42.66     12.36 o 
  32   1   4       37.35       16.22      9.66 o 
  33   1   4       23.69       12.94      8.62 o 
  34   1   4       66.24       56.93     10.41 o 
  35   1   4        7.81        8.26      5.94 o 
  36   1   4        8.32        3.87      9.83 o 
   0   2   4    21326.82    18988.06    232.76 o 
   1   2   4    19173.60    19567.53    135.36 o 
   2   2   4     9582.07     8941.17     92.73 o 
   3   2   4    24634.28    25142.99    195.64 o 
   4   2   4    26058.50    26646.71    209.95 o 
   5   2   4    12016.58    11971.80    126.88 o 
   6   2   4     3658.99     3603.29     54.45 o 
   7   2   4     4347.86     4380.37     46.54 o 
   8   2   4     5452.67     5453.83     61.57 o 
   9   2   4     5905.08     5954.53     67.46 o 
  10   2   4    10765.85    10761.18    186.76 o 
  11   2   4     1671.22     1673.65     36.68 o 
  12   2   4    17653.70    18021.44    202.47 o 
  13   2   4    14692.52    15191.60    181.48 o 
  14   2   4     4318.96     4352.63     81.59 o 
  15   2   4        8.57        6.61     12.03 o 
  16   2   4     4888.49     4698.40    102.87 o 
  17   2   4      533.25      523.01     34.08 o 
  18   2   4       88.88      112.97     19.39 o 
  19   2   4     1602.35     1653.70     75.30 o 
  20   2   4     4811.67     5037.88    138.61 o 
  21   2   4     1040.86     1045.95     62.49 o 
  22   2   4     1220.19     1316.25     59.74 o 
  23   2   4     1856.59     1868.58     45.52 o 
  24   2   4      571.08      604.75     24.19 o 
  25   2   4      586.55      513.77     22.83 o 
  26   2   4     1687.23     1713.78     44.46 o 
  27   2   4        7.79       17.63     10.91 o 
  28   2   4     1018.18     1074.03     46.35 o 
  29   2   4       38.97       36.75     13.66 o 
  30   2   4      358.88      363.80     33.44 o 
  31   2   4      154.22      160.71     18.83 o 
  32   2   4      456.90      513.60     28.61 o 
  33   2   4       81.19       83.49     15.61 o 
  34   2   4       37.43       42.13     12.17 o 
  35   2   4        3.86        7.63      7.65 o 
  36   2   4      111.75       98.81     10.64 o 
   1   3   4     6166.88     6057.55     57.26 o 
   2   3   4       16.24       21.29      4.52 o 
   3   3   4      495.96      462.43     13.37 o 
   4   3   4     6407.69     6274.93     66.57 o 
   5   3   4     1900.94     1936.49     34.84 o 
   6   3   4       43.84       26.97      6.67 o 
   7   3   4     2497.62     2433.71     59.70 o 
   8   3   4      103.72      129.87     11.92 o 
   9   3   4      148.46      129.66     11.65 o 
  10   3   4      352.37      360.68     23.13 o 
  11   3   4      840.98      656.63     32.13 o 
  12   3   4      128.95      142.96     16.33 o 
  13   3   4      550.65      475.81     28.63 o 
  14   3   4     2587.10     2673.57     60.48 o 
  15   3   4      315.21      247.09     20.43 o 
  16   3   4      648.52      659.19     35.64 o 
  17   3   4     1378.33     1511.89     54.34 o 
  18   3   4      133.47      131.42     21.13 o 
  19   3   4       10.61       -3.54     13.33 o 
  20   3   4      838.28      807.66     42.10 o 
  21   3   4      402.44      400.62     21.48 o 
  22   3   4      734.20      712.05     28.99 o 
  23   3   4      997.90      966.92     33.59 o 
  24   3   4      542.35      545.82     24.60 o 
  25   3   4      892.13      950.22     38.71 o 
  26   3   4      142.62      135.12     17.25 o 
  27   3   4       17.49        3.49     10.97 o 
  28   3   4      622.47      597.85     27.15 o 
  29   3   4       11.42        0.30     11.16 o 
  30   3   4       33.25       25.13     15.68 o 
  31   3   4       55.42       66.85     16.06 o 
  32   3   4       41.40       30.77      9.97 o 
  33   3   4      139.73      141.86     13.94 o 
  34   3   4       43.32       52.07      8.78 o 
  35   3   4        4.84       -7.05      7.05 o 
   0   4   4     7266.42     7910.67    124.42 o 
   1   4   4     1228.43     1355.50     28.17 o 
   2   4   4     1030.36      972.02     28.66 o 
   3   4   4     2904.08     2842.37     53.25 o 
   4   4   4     4965.02     5299.57     76.28 o 
   5   4   4     3701.30     3886.52     79.80 o 
   6   4   4     4633.82     4336.03     86.59 o 
   7   4   4      530.67      605.81     30.97 o 
   8   4   4       41.85       34.92     12.50 o 
   9   4   4      348.86      346.03     24.89 o 
  10   4   4     6398.04     6485.76    119.88 o 
  11   4   4      164.33      220.36     22.26 o 
  12   4   4      521.63      557.48     33.87 o 
  13   4   4      523.21      461.99     31.68 o 
  14   4   4     3503.57     3735.39     93.62 o 
  15   4   4      281.82      288.52     23.89 o 
  16   4   4     3603.50     3488.82     88.47 o 
  17   4   4      107.43       76.86     15.74 o 
  18   4   4      171.16      172.39     26.87 o 
  19   4   4      224.25      207.32     14.06 o 
  20   4   4      442.20      427.46     18.89 o 
  21   4   4      206.78      228.96     16.35 o 
  22   4   4     1414.08     1443.23     36.31 o 
  23   4   4      150.88      121.27     13.54 o 
  24   4   4       40.98       20.65     10.96 o 
  25   4   4      130.76      139.18     14.46 o 
  26   4   4     1135.41     1158.92     37.32 o 
  27   4   4        1.39       -9.67      9.67 o 
  28   4   4      172.28      144.79     15.77 o 
  29   4   4      123.79      116.39     13.46 o 
  30   4   4       97.35       89.19     13.12 o 
  31   4   4       20.65       33.31     10.05 o 
  32   4   4      253.24      233.85     14.48 o 
  33   4   4       12.99        2.06      8.32 o 
   1   5   4     5693.74     5715.16     95.56 o 
   2   5   4     1331.63     1353.87     48.88 o 
   3   5   4     1472.33     1503.86     59.20 o 
   4   5   4     1001.74      943.83     47.27 o 
   5   5   4     2920.18     2911.19     74.73 o 
   6   5   4       85.96       70.22     13.70 o 
   7   5   4      306.89      374.03     27.27 o 
   8   5   4      693.19      724.34     38.56 o 
   9   5   4       44.83       15.32     12.02 o 
  10   5   4       70.94       84.31     16.63 o 
  11   5   4      667.62      630.17     38.34 o 
  12   5   4     1018.92     1054.28     55.40 o 
  13   5   4       84.26       96.39     17.40 o 
  14   5   4       61.23       31.90     13.49 o 
  15   5   4      348.25      354.69     20.96 o 
  16   5   4      434.10      428.84     20.31 o 
  17   5   4      217.01      242.45     15.67 o 
  18   5   4      646.92      619.30     24.43 o 
  19   5   4        8.80        0.43      8.69 o 
  20   5   4        1.16       13.73     10.57 o 
  21   5   4     1046.29     1036.87     35.64 o 
  22   5   4      791.32      808.12     34.60 o 
  23   5   4      224.55      191.52     18.09 o 
  24   5   4       42.93       36.81     10.46 o 
  25   5   4      687.74      708.50     23.39 o 
  26   5   4      134.61      121.11     10.51 o 
  27   5   4      173.59      167.47     14.60 o 
  28   5   4       12.41        7.78      9.52 o 
  29   5   4        2.87       -8.97      8.97 o 
  30   5   4       56.27       37.32      7.36 o 
  31   5   4       72.89       34.27      6.94 o 
   0   6   4      746.70      724.76     86.65 o 
   1   6   4      171.67      146.76     30.89 o 
   2   6   4      601.63      565.91     49.82 o 
   3   6   4        6.23        0.97     18.30 o 
   4   6   4       33.14       13.72     17.21 o 
   5   6   4      109.34      106.40     25.78 o 
   6   6   4     1347.67     1364.34    188.47 o 
   7   6   4      659.53      766.24     63.07 o 
   8   6   4      669.05      731.79     65.90 o 
   9   6   4      115.98      135.47     14.77 o 
  10   6   4     3399.47     3622.83     59.29 o 
  11   6   4      978.41      964.92     27.71 o 
  12   6   4      753.05      769.65     24.18 o 
  13   6   4      306.34      316.77     15.45 o 
  14   6   4      135.60      130.60     12.43 o 
  15   6   4      435.98      401.68     16.95 o 
  16   6   4      153.81      129.47     11.79 o 
  17   6   4      552.11      593.19     25.68 o 
  18   6   4       70.99       48.40     12.95 o 
  19   6   4       26.97       16.78     10.82 o 
  20   6   4      327.85      309.85     20.81 o 
  21   6   4       14.02        2.92     14.93 o 
  22   6   4      746.04      746.62     31.93 o 
  23   6   4       38.43       29.97     10.00 o 
  24   6   4        7.20       -4.62      9.53 o 
  25   6   4      129.09      108.70     11.23 o 
  26   6   4      401.76      384.59     17.62 o 
  27   6   4       34.83       21.97      8.03 o 
  28   6   4       16.48        8.58      8.00 o 
  29   6   4       33.61       28.07      8.38 o 
   1   7   4      663.30      656.53     24.44 o 
   2   7   4      288.66      266.98     16.07 o 
   3   7   4        5.17        3.45      8.13 o 
   4   7   4       34.01       23.42      9.64 o 
   5   7   4     1916.98     1995.06     52.85 o 
   6   7   4      153.76      161.88     13.27 o 
   7   7   4      188.20      167.15     12.08 o 
   8   7   4       29.90       15.75      7.16 o 
   9   7   4     1057.27     1069.93     28.20 o 
  10   7   4        3.24        1.77      8.10 o 
  11   7   4      821.28      912.38     29.81 o 
  12   7   4      640.98      677.08     25.67 o 
  13   7   4        3.80        3.26      8.81 o 
  14   7   4        8.92       -9.07      9.07 o 
  15   7   4      211.03      230.03     15.97 o 
  16   7   4     1851.67     1864.47     58.10 o 
  17   7   4       54.58       34.56     11.29 o 
  18   7   4       64.14       51.00     11.37 o 
  19   7   4       97.56       99.02     18.57 o 
  20   7   4       38.87       20.83     13.45 o 
  21   7   4      645.47      587.54     27.86 o 
  22   7   4       24.09       11.36      7.31 o 
  23   7   4       75.85       84.54     10.27 o 
  24   7   4        2.13        7.49      6.71 o 
  25   7   4      153.16      153.30     12.48 o 
  26   7   4       41.97       54.70      7.79 o 
   0   8   4      117.98      136.90     22.81 o 
   1   8   4       24.85       26.43      9.67 o 
   2   8   4      137.48      144.98     16.06 o 
   3   8   4       35.05       45.97      8.79 o 
   4   8   4       18.18       19.09     12.23 o 
   5   8   4        7.54       16.05     10.37 o 
   6   8   4       53.16       49.93     10.66 o 
   7   8   4       43.44       53.41     11.40 o 
   8   8   4       68.00       73.82     10.38 o 
   9   8   4      234.41      248.83     14.90 o 
  10   8   4       22.29       13.72      8.08 o 
  11   8   4      845.05      922.06     28.44 o 
  12   8   4       30.06       42.70     10.06 o 
  13   8   4        2.19        0.42     10.76 o 
  14   8   4      237.66      266.59     15.09 o 
  15   8   4       11.15        9.76      7.52 o 
  16   8   4       12.63        9.46      6.93 o 
  17   8   4       23.95       24.56      8.80 o 
  18   8   4        6.77       22.46      8.51 o 
  19   8   4        0.51       -0.32      7.84 o 
  20   8   4       19.69       16.15      8.23 o 
  21   8   4        0.72       -4.88      6.34 o 
  22   8   4       47.51       47.27     12.50 o 
   1   9   4      132.06      112.18      8.94 o 
   2   9   4       32.96       14.61      5.96 o 
   3   9   4       31.72       13.95      6.48 o 
   4   9   4      321.42      335.50     16.96 o 
   5   9   4      236.75      232.91     21.28 o 
   6   9   4       42.71       45.40     12.35 o 
   7   9   4       38.99       39.41     11.16 o 
   8   9   4      357.03      392.59     21.65 o 
   9   9   4       19.38       16.15      9.17 o 
  10   9   4        0.35       -2.30      7.39 o 
  11   9   4      175.17      164.28     14.51 o 
  12   9   4      259.62      279.83     14.64 o 
  13   9   4      112.85      119.33      9.38 o 
  14   9   4       86.37       85.52      8.60 o 
  15   9   4      286.35      252.98     18.81 o 
   1   1   5     2334.34     2264.60     30.42 o 
   2   1   5   123695.54   119902.54   1328.91 o 
   3   1   5     5888.18     5645.75     60.49 o 
   4   1   5     4283.97     4483.80     47.93 o 
   5   1   5      135.97       77.26      5.42 o 
   6   1   5     8587.73     7825.83     78.10 o 
   7   1   5      309.48      238.59      9.31 o 
   8   1   5    21193.73    20978.40    140.65 o 
   9   1   5     3164.55     2935.32     35.10 o 
  10   1   5      154.46      184.51      8.96 o 
  11   1   5     5669.97     5539.66     60.07 o 
  12   1   5    19882.86    20853.26    225.38 o 
  13   1   5     1433.77     1666.67     36.65 o 
  14   1   5     3641.63     3553.53     67.08 o 
  15   1   5     2538.35     2431.43     64.67 o 
  16   1   5        4.83       33.03     13.74 o 
  17   1   5      210.81      185.19     21.28 o 
  18   1   5     1338.38     1321.43     51.12 o 
  19   1   5      467.88      536.84     34.84 o 
  20   1   5      474.02      501.91     35.11 o 
  21   1   5     4648.29     4835.24    100.76 o 
  22   1   5      262.87      246.58     24.39 o 
  23   1   5      355.76      400.99     26.07 o 
  24   1   5     2444.53     2347.90     51.70 o 
  25   1   5       11.07        3.31     10.07 o 
  26   1   5      116.22      109.83     13.08 o 
  27   1   5       57.11       59.05     12.85 o 
  28   1   5     2223.26     2350.51     60.33 o 
  29   1   5      284.77      274.50     21.32 o 
  30   1   5      729.39      781.28     33.24 o 
  31   1   5      746.32      770.51     31.61 o 
  32   1   5      132.52      150.92     15.30 o 
  33   1   5       54.21       57.18     11.34 o 
  34   1   5      351.63      334.24     15.62 o 
  35   1   5        3.51        7.05      5.72 o 
  36   1   5       46.27       14.54     10.95 o 
   0   2   5    63793.09    63403.48    622.32 o 
   1   2   5    10688.05    10483.86    110.84 o 
   2   2   5      174.25      128.21      9.62 o 
   3   2   5     1601.90     1704.27     38.87 o 
   4   2   5     7339.25     7061.30     77.52 o 
   5   2   5    15486.17    15674.31    148.42 o 
   6   2   5     4661.87     4612.85     55.07 o 
   7   2   5      117.83      117.11      8.86 o 
   8   2   5       72.30       40.85      3.77 o 
   9   2   5      912.30      815.16     23.82 o 
  10   2   5      478.97      494.28     19.30 o 
  11   2   5     6187.92     6206.83    119.19 o 
  12   2   5     5532.05     5661.50     78.52 o 
  13   2   5     5808.06     6086.82     98.71 o 
  14   2   5      372.97      406.04     24.30 o 
  15   2   5     1898.76     1700.96     50.56 o 
  16   2   5     5956.14     5957.53    104.53 o 
  17   2   5      154.50      203.59     20.12 o 
  18   2   5      446.06      439.95     27.76 o 
  19   2   5       95.39       82.68     17.52 o 
  20   2   5      585.34      663.28     50.23 o 
  21   2   5     1148.73     1208.33     56.02 o 
  22   2   5      920.11      924.76     49.81 o 
  23   2   5     2298.16     2182.29     45.28 o 
  24   2   5      235.43      207.23     13.79 o 
  25   2   5      340.35      353.28     17.45 o 
  26   2   5      288.54      331.08     17.48 o 
  27   2   5       23.06       27.81     13.39 o 
  28   2   5      206.69      211.35     22.48 o 
  29   2   5      319.74      419.29     28.80 o 
  30   2   5      201.14      198.37     20.75 o 
  31   2   5      255.80      249.68     20.75 o 
  32   2   5        3.65       -7.11      9.33 o 
  33   2   5        1.86      -10.15     10.15 o 
  34   2   5        7.74       -0.09      7.82 o 
  35   2   5       82.51      103.32     14.11 o 
  36   2   5       20.87       42.56     12.25 o 
   1   3   5       63.34       63.33      8.69 o 
   2   3   5    47602.27    46762.75    850.33 o 
   3   3   5     2347.98     2584.13     42.57 o 
   4   3   5     7152.13     7398.73     89.53 o 
   5   3   5      256.19      239.77     12.04 o 
   6   3   5     1609.81     1594.52     31.49 o 
   7   3   5     3971.82     3860.56     62.39 o 
   8   3   5    13879.33    13952.50    157.32 o 
   9   3   5     1448.22     1297.11     35.16 o 
  10   3   5     1631.51     1355.30     40.83 o 
  11   3   5     1456.86     1324.45     40.76 o 
  12   3   5      334.76      251.05     21.14 o 
  13   3   5     8497.43     8781.41    120.07 o 
  14   3   5     1957.39     1968.48     57.76 o 
  15   3   5      388.24      337.39     25.65 o 
  16   3   5      288.31      204.42     21.32 o 
  17   3   5       19.74        3.71     14.12 o 
  18   3   5     8906.94     9139.97    150.71 o 
  19   3   5      202.23      189.56     22.78 o 
  20   3   5      673.01      679.28     38.37 o 
  21   3   5     1068.02     1061.25     31.14 o 
  22   3   5     4158.69     4316.42     73.39 o 
  23   3   5      216.47      198.23     17.04 o 
  24   3   5       74.10       26.99      9.74 o 
  25   3   5        8.46       -5.63     11.05 o 
  26   3   5        2.64        3.93      9.50 o 
  27   3   5     1372.94     1440.01     42.07 o 
  28   3   5      111.65      124.84     15.14 o 
  29   3   5      171.10      155.11     16.41 o 
  30   3   5      262.53      247.16     18.18 o 
  31   3   5      280.52      256.41     20.24 o 
  32   3   5       68.95       38.91     10.30 o 
  33   3   5        2.60        1.71     10.79 o 
  34   3   5      192.53      171.25     14.17 o 
  35   3   5       70.89       62.64     14.87 o 
   0   4   5      602.56      657.02     43.35 o 
   1   4   5      326.85      315.63     18.98 o 
   2   4   5     3362.22     3574.36     66.75 o 
   3   4   5     4333.30     4459.07     68.55 o 
   4   4   5      442.82      524.20     21.84 o 
   5   4   5     6368.33     6871.49    113.96 o 
   6   4   5    16099.13    17403.50    222.48 o 
   7   4   5       56.57       -2.66     11.30 o 
   8   4   5     2097.64     2208.64     61.60 o 
   9   4   5      422.98      417.65     27.33 o 
  10   4   5      774.09      734.97     36.14 o 
  11   4   5     2487.02     2418.11     69.26 o 
  12   4   5       45.67       83.70     15.27 o 
  13   4   5     2988.64     3259.64    124.39 o 
  14   4   5        2.62       -0.97     13.64 o 
  15   4   5      333.93      327.42     27.08 o 
  16   4   5      271.73      286.13     32.34 o 
  17   4   5     1304.63     1294.95     54.07 o 
  18   4   5      548.04      535.65     31.51 o 
  19   4   5     3250.83     3309.01     51.76 o 
  20   4   5     1898.89     1831.43     42.12 o 
  21   4   5        8.61        0.86      8.60 o 
  22   4   5      600.15      607.73     24.86 o 
  23   4   5       49.33       44.58     12.47 o 
  24   4   5      907.80      938.75     37.07 o 
  25   4   5      190.27      194.14     14.95 o 
  26   4   5       85.71       74.33     11.90 o 
  27   4   5       84.32       76.70     16.56 o 
  28   4   5       33.86       31.82     11.23 o 
  29   4   5       98.81       74.20     11.02 o 
  30   4   5        1.11        3.97      9.55 o 
  31   4   5       61.78       48.07     13.69 o 
  32   4   5       98.00       96.32      9.93 o 
  33   4   5       53.83       52.75     10.39 o 
   1   5   5     3127.68     3125.20     77.96 o 
   2   5   5      753.62      658.73     38.28 o 
   3   5   5      430.83      505.63     37.61 o 
   4   5   5      101.37       63.13     14.53 o 
   5   5   5     2860.06     2970.92     90.44 o 
   6   5   5      696.83      680.58     42.52 o 
   7   5   5       51.72       57.47     15.96 o 
   8   5   5     3679.53     3755.43    110.66 o 
   9   5   5      206.01      229.54     27.88 o 
  10   5   5      985.16      917.16     54.75 o 
  11   5   5      357.91      337.96     33.63 o 
  12   5   5      956.58      984.69     55.83 o 
  13   5   5      848.51      800.24     52.25 o 
  14   5   5      112.10       56.59     17.66 o 
  15   5   5       11.12       -6.59      8.24 o 
  16   5   5      406.02      395.70     18.26 o 
  17   5   5     4619.55     4685.35     76.88 o 
  18   5   5       58.70       25.68      9.64 o 
  19   5   5      104.52       79.77     10.60 o 
  20   5   5       52.96       52.18     19.02 o 
  21   5   5      585.15      627.60     31.55 o 
  22   5   5       56.73       66.70     16.30 o 
  23   5   5      136.36      105.22     15.39 o 
  24   5   5      299.51      314.58     19.72 o 
  25   5   5      150.41      188.05     14.57 o 
  26   5   5      380.49      338.34     16.97 o 
  27   5   5        4.08       -7.93      7.93 o 
  28   5   5      129.75      132.27     15.04 o 
  29   5   5       13.33        1.09      9.43 o 
  30   5   5       79.51       72.13     10.40 o 
  31   5   5       84.27       85.65      8.59 o 
   0   6   5      210.13      178.30     47.28 o 
   1   6   5      758.99      781.40     49.18 o 
   2   6   5        8.99        8.50     22.60 o 
   3   6   5     2639.19     2624.62    112.66 o 
   4   6   5      205.25      304.30     52.08 o 
   5   6   5        6.52        6.16     19.32 o 
   6   6   5     1640.31     1717.43     93.21 o 
   7   6   5     3288.64     3718.24    242.14 o 
   8   6   5       59.03       62.56     12.21 o 
   9   6   5       51.80       18.14      8.53 o 
  10   6   5      459.04      471.22     19.68 o 
  11   6   5      160.17      118.22     10.19 o 
  12   6   5      102.15       65.26     10.01 o 
  13   6   5     1850.34     1863.40     37.09 o 
  14   6   5      766.99      775.84     23.98 o 
  15   6   5      990.40     1021.35     26.22 o 
  16   6   5      345.33      320.80     17.39 o 
  17   6   5     1195.30     1238.94     36.06 o 
  18   6   5       74.99       71.00     12.97 o 
  19   6   5      265.41      281.47     20.07 o 
  20   6   5      388.50      418.29     23.24 o 
  21   6   5        0.70        1.70     11.40 o 
  22   6   5      336.81      297.50     21.36 o 
  23   6   5      262.73      265.35     19.18 o 
  24   6   5       24.96       21.01     11.36 o 
  25   6   5       85.66       76.88      9.95 o 
  26   6   5        7.22       11.16      8.78 o 
  27   6   5       46.94       31.21      9.97 o 
  28   6   5       32.93       16.27      6.89 o 
  29   6   5       43.22        6.02      7.28 o 
   1   7   5       31.04       42.39      9.34 o 
   2   7   5      308.80      330.18     18.26 o 
   3   7   5      221.30      217.10     15.12 o 
   4   7   5     1609.92     1707.25     47.29 o 
   5   7   5       22.32       40.97      9.75 o 
   6   7   5      172.95      170.20     15.78 o 
   7   7   5       79.47       78.42     11.03 o 
   8   7   5      818.40      876.84     25.69 o 
   9   7   5        7.36       17.26     11.01 o 
  10   7   5      143.17      126.40     13.13 o 
  11   7   5      468.54      503.69     24.12 o 
  12   7   5      143.34      131.44     17.05 o 
  13   7   5       68.70       79.01     10.56 o 
  14   7   5      415.86      419.36     20.33 o 
  15   7   5       77.07       78.72     11.68 o 
  16   7   5        8.18        5.77      9.45 o 
  17   7   5        1.09        9.09      9.84 o 
  18   7   5      379.25      409.68     22.83 o 
  19   7   5        5.78        3.30     12.09 o 
  20   7   5       69.46       60.95     12.28 o 
  21   7   5        3.98        1.78      8.36 o 
  22   7   5       17.69       19.64      7.35 o 
  23   7   5       57.09       69.96      9.78 o 
  24   7   5       29.82       25.81      8.14 o 
  25   7   5        0.93       -5.29      8.21 o 
  26   7   5        0.12       -1.67     14.15 o 
   0   8   5      641.04      646.04     47.13 o 
   1   8   5      341.79      332.66     22.45 o 
   2   8   5        2.29       -4.41     10.86 o 
   3   8   5      877.35      984.68     36.87 o 
   4   8   5       11.02       13.52     10.48 o 
   5   8   5       41.75       38.19     10.65 o 
   6   8   5       28.62       27.74     10.24 o 
   7   8   5     1216.30     1313.94     39.19 o 
   8   8   5      176.41      204.45     16.52 o 
   9   8   5      875.40      895.77     38.82 o 
  10   8   5      229.59      196.67     16.55 o 
  11   8   5       15.20       24.70      9.76 o 
  12   8   5        7.22        6.79      9.18 o 
  13   8   5      361.39      348.77     18.61 o 
  14   8   5      153.12      166.46     13.45 o 
  15   8   5       14.20       17.61      6.70 o 
  16   8   5      685.53      690.35     23.50 o 
  17   8   5      364.37      385.65     16.51 o 
  18   8   5       14.43        9.91     10.26 o 
  19   8   5      284.63      284.38     17.54 o 
  20   8   5       64.49       58.89      9.26 o 
  21   8   5       13.26        4.04     13.52 o 
  22   8   5       21.54       11.82     10.01 o 
   1   9   5        0.58        3.62      7.39 o 
   2   9   5      189.79      188.61     12.07 o 
   3   9   5        2.28        7.02      6.71 o 
   4   9   5        5.93        1.45      8.59 o 
   5   9   5       32.29       37.11      9.09 o 
   6   9   5       64.42      104.48     17.53 o 
   7   9   5        1.71       10.33      8.63 o 
   8   9   5       37.97       22.93      9.84 o 
   9   9   5       14.95       31.17      9.55 o 
  10   9   5        7.30        4.43      7.23 o 
  11   9   5        0.15        5.28      6.73 o 
  12   9   5      156.12      160.40     12.60 o 
  13   9   5      201.53      188.73     12.20 o 
  14   9   5       20.25       27.99      6.50 o 
  15   9   5      122.62      121.04     13.12 o 
   0   0   6    57271.77    52816.28    742.23 o 
   1   0   6    40280.86    40386.04    367.88 o 
   2   0   6     3947.66     4110.35     61.05 o 
   3   0   6     5041.25     5562.74     82.50 o 
   4   0   6     1110.81     1172.51     28.20 o 
   5   0   6      472.98      460.75     17.17 o 
   6   0   6     5822.07     5421.18     79.91 o 
   7   0   6    11237.09    11130.63    157.90 o 
   8   0   6      137.32      209.03     12.76 o 
   9   0   6     8876.41     8951.23    113.09 o 
  10   0   6     2701.72     2551.89     52.20 o 
  11   0   6     1157.90     1164.39     34.70 o 
  12   0   6     4686.70     4584.09    119.61 o 
  13   0   6      265.65       39.51     12.65 o 
  14   0   6     2401.03     2334.81     62.24 o 
  15   0   6    14949.26    16419.41    233.46 o 
  16   0   6     8554.37     8722.09    199.99 o 
  17   0   6     3958.04     4152.90    125.44 o 
  18   0   6     1458.43     1384.01     71.71 o 
  19   0   6     4146.07     4462.44    139.36 o 
  20   0   6     2637.40     3034.16    115.82 o 
  21   0   6     1654.09     1666.55    113.50 o 
  22   0   6     1395.11     1522.29     93.85 o 
  23   0   6      280.93      274.24     36.38 o 
  24   0   6      249.73      238.24     28.89 o 
  25   0   6      188.07      117.77     22.48 o 
  26   0   6     2078.35     2130.08     72.65 o 
  27   0   6      854.22      792.79     74.42 o 
  28   0   6      436.09      458.01     56.55 o 
  29   0   6     1347.51     1296.70     94.57 o 
  30   0   6       52.52       26.46     17.87 o 
  31   0   6       95.14      135.12     19.90 o 
  32   0   6      295.73      342.17     27.81 o 
  33   0   6      531.24      514.51     31.40 o 
  34   0   6       57.29       81.89     14.73 o 
  35   0   6      429.25      474.16     25.95 o 
  36   0   6        6.11        3.87      5.92 o 
   1   1   6   132199.14   123618.34   1308.30 o 
   2   1   6    13085.42    13228.35    113.74 o 
   3   1   6     7278.09     7668.35     63.73 o 
   4   1   6     6009.50     5843.97     52.91 o 
   5   1   6        3.56       10.67      5.51 o 
   6   1   6      332.60      352.43     11.42 o 
   7   1   6       90.49      104.54      6.90 o 
   8   1   6       38.33       33.94      5.50 o 
   9   1   6    10293.01    10411.31    100.78 o 
  10   1   6      305.95      334.96     14.16 o 
  11   1   6    16165.16    16089.55    142.23 o 
  12   1   6     6673.94     6993.95     86.52 o 
  13   1   6       22.08        6.28      7.44 o 
  14   1   6      795.80      799.04     26.09 o 
  15   1   6     1113.54     1081.07     41.95 o 
  16   1   6      358.99      299.19     24.39 o 
  17   1   6      382.15      424.70     24.27 o 
  18   1   6      496.91      530.43     29.97 o 
  19   1   6      964.39      929.47     40.02 o 
  20   1   6      193.67      249.14     23.61 o 
  21   1   6       63.41       56.90     16.85 o 
  22   1   6     1472.21     1559.92     55.92 o 
  23   1   6      359.38      349.83     19.86 o 
  24   1   6      102.54       77.84     12.03 o 
  25   1   6      554.29      547.08     25.78 o 
  26   1   6        0.50       -8.99     14.66 o 
  27   1   6     1256.02     1298.54     43.79 o 
  28   1   6       43.32       22.49     11.15 o 
  29   1   6       55.42       33.19     10.32 o 
  30   1   6      116.69      137.68     15.50 o 
  31   1   6        3.75       22.01     12.17 o 
  32   1   6       76.60       94.81     14.85 o 
  33   1   6       30.06       41.85      8.07 o 
  34   1   6       77.04       86.16      8.63 o 
  35   1   6        4.56        1.50      4.78 o 
  36   1   6        0.96       -5.33     10.35 o 
   0   2   6   127913.41   123904.88    961.24 o 
   1   2   6    36090.48    37003.71    252.20 o 
   2   2   6     1449.17     1380.30     24.25 o 
   3   2   6      751.01      700.27     16.78 o 
   4   2   6    27583.31    27915.49    206.19 o 
   5   2   6      734.22      769.30     28.05 o 
   6   2   6    15376.14    15238.63    131.81 o 
   7   2   6    19973.78    20397.28    259.74 o 
   8   2   6       58.76       83.78     10.62 o 
   9   2   6     9046.83     8618.88    119.39 o 
  10   2   6    18413.35    18994.55    221.63 o 
  11   2   6     5711.74     5678.89     78.33 o 
  12   2   6     3271.47     3060.49     54.79 o 
  13   2   6     2095.02     2162.81     45.93 o 
  14   2   6      112.51       86.40     12.86 o 
  15   2   6     1236.99     1123.26     41.20 o 
  16   2   6     5079.46     5072.82     95.07 o 
  17   2   6     3438.20     3457.93     77.98 o 
  18   2   6      338.82      373.34     30.97 o 
  19   2   6     4663.11     4891.25    112.97 o 
  20   2   6       36.09       35.58     25.28 o 
  21   2   6       33.22       22.24     16.95 o 
  22   2   6      171.34      190.58     16.56 o 
  23   2   6      318.93      294.09     17.07 o 
  24   2   6      448.52      481.08     20.17 o 
  25   2   6      228.23      171.02     12.80 o 
  26   2   6      239.88      264.28     18.81 o 
  27   2   6      206.73      206.29     16.81 o 
  28   2   6       81.25       79.57     13.89 o 
  29   2   6      914.93      984.56     42.72 o 
  30   2   6      109.08      110.85     14.84 o 
  31   2   6      170.16      158.87     18.45 o 
  32   2   6       20.76       15.28      8.13 o 
  33   2   6      323.31      335.97     18.48 o 
  34   2   6        0.17       -3.03      6.09 o 
  35   2   6      202.67      191.43     15.73 o 
   1   3   6     1016.31      846.11     36.48 o 
   2   3   6    16121.87    16758.08    347.30 o 
   3   3   6      348.43      379.45     19.40 o 
   4   3   6    19214.27    19588.62    188.27 o 
   5   3   6      212.09      186.61     14.12 o 
   6   3   6      159.32      122.30     11.23 o 
   7   3   6     1085.47     1012.05     34.17 o 
   8   3   6     3507.44     3761.00     71.37 o 
   9   3   6       18.19        7.27     11.86 o 
  10   3   6        5.10       -9.90      9.90 o 
  11   3   6      433.24      511.20     29.11 o 
  12   3   6     3363.16     3372.65     80.83 o 
  13   3   6      422.46      395.32     26.41 o 
  14   3   6       30.35        1.37     11.80 o 
  15   3   6      857.92      788.26     37.55 o 
  16   3   6      589.73      578.22     33.29 o 
  17   3   6     1185.35     1132.63     47.42 o 
  18   3   6     2731.65     2731.98     75.74 o 
  19   3   6        3.58      -14.31     14.31 o 
  20   3   6     1166.46     1350.04     53.50 o 
  21   3   6      266.79      275.20     16.55 o 
  22   3   6       26.61       19.28      9.43 o 
  23   3   6       13.22       10.13     12.32 o 
  24   3   6      228.11      233.57     16.18 o 
  25   3   6      431.56      509.45     25.51 o 
  26   3   6        0.65        5.52     15.09 o 
  27   3   6      402.62      479.27     28.97 o 
  28   3   6      366.35      332.03     22.58 o 
  29   3   6        4.59        1.70      9.45 o 
  30   3   6       99.29      110.42     13.04 o 
  31   3   6       45.27       38.08     10.81 o 
  32   3   6       15.79       16.16      8.83 o 
  33   3   6        1.77       -0.46      7.71 o 
  34   3   6       29.06       18.48      6.02 o 
   0   4   6     1356.78     1312.51     63.16 o 
   1   4   6     1563.40     1394.51     46.21 o 
   2   4   6      244.61      258.63     20.56 o 
   3   4   6     7051.44     7412.69    144.96 o 
   4   4   6      266.63      269.44     31.08 o 
   5   4   6      188.51      192.91     27.36 o 
   6   4   6      702.62      717.21     36.75 o 
   7   4   6    15060.47    15590.29    280.14 o 
   8   4   6      105.04       97.12     20.58 o 
   9   4   6    23190.00    24452.22    333.68 o 
  10   4   6      167.05      163.02     16.88 o 
  11   4   6      275.21      244.12     20.91 o 
  12   4   6     2237.21     2203.10     78.44 o 
  13   4   6     6125.14     6036.58    141.83 o 
  14   4   6      626.47      637.89     36.28 o 
  15   4   6      493.71      478.67     32.19 o 
  16   4   6      923.43      906.98     44.82 o 
  17   4   6     1651.94     1621.18     60.31 o 
  18   4   6      493.39      449.39     20.22 o 
  19   4   6       64.15        9.91     11.98 o 
  20   4   6       54.53       64.86     11.69 o 
  21   4   6        9.97       20.20      9.78 o 
  22   4   6      171.31      184.99     14.69 o 
  23   4   6      431.67      437.41     23.14 o 
  24   4   6        3.44       -0.47      8.82 o 
  25   4   6     1397.44     1429.88     37.58 o 
  26   4   6      638.37      644.66     27.03 o 
  27   4   6      424.91      425.09     24.79 o 
  28   4   6        4.61       -9.41      9.41 o 
  29   4   6      283.47      274.30     18.52 o 
  30   4   6        3.62        4.59      8.63 o 
  31   4   6        8.11       22.76      8.33 o 
  32   4   6        5.83       16.41      7.73 o 
  33   4   6       41.36       25.86     12.07 o 
   1   5   6      843.10      965.30     42.53 o 
   2   5   6     1358.02     1357.30     50.81 o 
   3   5   6      221.05      248.38     27.97 o 
   4   5   6     2266.43     2320.05     99.46 o 
   5   5   6      109.19      108.42     26.08 o 
   6   5   6      379.77      303.69     37.24 o 
   7   5   6      952.25     1006.62     67.30 o 
   8   5   6     4554.06     4599.22    152.45 o 
   9   5   6      761.08      753.84     73.13 o 
  10   5   6      805.91      839.26    107.55 o 
  11   5   6     1535.73     1473.39     86.57 o 
  12   5   6      179.24      121.23     40.86 o 
  13   5   6      355.81      377.07     45.52 o 
  14   5   6       40.89       12.16     10.82 o 
  15   5   6     1542.91     1391.80     36.53 o 
  16   5   6      104.51      114.81     13.23 o 
  17   5   6       78.56       96.71     12.87 o 
  18   5   6      235.16      222.35     16.34 o 
  19   5   6      284.96      277.49     17.36 o 
  20   5   6      305.83      320.22     22.93 o 
  21   5   6      234.80      260.14     21.91 o 
  22   5   6       49.47       50.74     12.93 o 
  23   5   6        1.79        4.18     11.82 o 
  24   5   6     1175.10     1198.54     46.32 o 
  25   5   6        2.46      -13.11     13.11 o 
  26   5   6      115.28      128.30     14.45 o 
  27   5   6       22.97       23.97     10.50 o 
  28   5   6      165.36      188.95     19.93 o 
  29   5   6        6.60        8.39     10.60 o 
  30   5   6        7.91       -8.19      8.19 o 
  31   5   6       33.56       34.34      7.21 o 
   0   6   6     1297.76     1417.38    124.34 o 
   1   6   6      611.81      615.28     44.19 o 
   2   6   6        2.66        4.43     15.33 o 
   3   6   6     2080.07     2223.04    104.57 o 
   4   6   6      268.36      280.85     42.86 o 
   5   6   6     1434.02     1480.48     86.42 o 
   6   6   6     1149.88     1377.29     84.23 o 
   7   6   6      868.75      834.72     33.60 o 
   8   6   6      508.22      529.14     23.80 o 
   9   6   6     6590.82     6584.47    104.47 o 
  10   6   6      125.91      112.66     11.12 o 
  11   6   6       93.64       64.91      9.73 o 
  12   6   6      346.00      307.52     16.46 o 
  13   6   6      594.84      582.56     20.75 o 
  14   6   6      104.18      107.17      9.98 o 
  15   6   6       27.06       24.98     11.10 o 
  16   6   6       40.64       34.78      9.34 o 
  17   6   6      353.05      386.38     20.55 o 
  18   6   6       99.61       99.91     21.06 o 
  19   6   6       21.07       -1.49     11.21 o 
  20   6   6       13.80       -5.31     10.59 o 
  21   6   6        7.97       17.56     15.04 o 
  22   6   6      199.06      189.72     17.99 o 
  23   6   6      372.65      378.14     20.56 o 
  24   6   6        3.78       -0.59      8.00 o 
  25   6   6      458.53      422.75     19.02 o 
  26   6   6       20.19        8.21      8.01 o 
  27   6   6       18.98       14.98      6.69 o 
  28   6   6       18.72       17.94      5.69 o 
  29   6   6        9.06      -15.27     15.27 o 
   1   7   6        9.52        3.89      6.81 o 
   2   7   6      699.78      720.12     22.26 o 
   3   7   6       46.42       51.80      9.26 o 
   4   7   6      160.73      165.89     13.87 o 
   5   7   6       36.22       19.63     12.56 o 
   6   7   6      274.68      291.78     17.34 o 
   7   7   6      113.98       91.17     10.39 o 
   8   7   6      205.59      178.00     13.31 o 
   9   7   6       14.37       -3.07      8.83 o 
  10   7   6       74.06       73.56     12.22 o 
  11   7   6      517.86      515.67     24.80 o 
  12   7   6      129.36      110.78     12.75 o 
  13   7   6       36.10       59.82     10.90 o 
  14   7   6      241.78      240.43     17.45 o 
  15   7   6      203.91      186.68     15.55 o 
  16   7   6      533.89      548.84     24.67 o 
  17   7   6        4.51       -9.68      9.68 o 
  18   7   6      545.49      617.84     31.46 o 
  19   7   6       66.90       90.37     15.60 o 
  20   7   6       38.06       15.27     11.81 o 
  21   7   6       41.82       28.24      9.07 o 
  22   7   6      120.09      129.00     11.69 o 
  23   7   6        0.81        2.69      6.85 o 
  24   7   6      374.85      325.74     17.21 o 
  25   7   6        8.40       -3.15      7.37 o 
   0   8   6      208.63      222.40     30.27 o 
   1   8   6       45.68       33.20     12.03 o 
   2   8   6       32.46       21.72     12.21 o 
   3   8   6      305.33      361.87     24.82 o 
   4   8   6       17.22       11.41     10.87 o 
   5   8   6       38.37       36.28     11.71 o 
   6   8   6       24.85       29.84     10.90 o 
   7   8   6      171.87      171.43     17.07 o 
   8   8   6      153.68      141.65     14.09 o 
   9   8   6       13.41       10.01      9.22 o 
  10   8   6       20.25       52.62     12.83 o 
  11   8   6      146.79      158.56     14.32 o 
  12   8   6       28.92       20.00     10.61 o 
  13   8   6       46.34       36.82      9.35 o 
  14   8   6       29.68       37.28     12.45 o 
  15   8   6        2.90        8.74      7.47 o 
  16   8   6      161.28      166.64     11.59 o 
  17   8   6        2.09        2.80      6.96 o 
  18   8   6       16.06       30.04      8.93 o 
  19   8   6       53.57       49.16      7.73 o 
  20   8   6       38.65       21.97      6.17 o 
  21   8   6        1.15       -1.22      6.89 o 
  22   8   6        2.62        9.19      7.49 o 
   1   9   6       41.92       17.69      7.32 o 
   2   9   6      645.50      691.61     25.79 o 
   3   9   6        9.19       15.36      9.32 o 
   4   9   6       93.04      101.51     13.66 o 
   5   9   6      274.35      275.50     21.96 o 
   6   9   6      207.49      210.49     19.25 o 
   7   9   6      225.35      228.10     17.42 o 
   8   9   6      210.29      199.55     20.11 o 
   9   9   6       97.60      125.31     15.74 o 
  10   9   6        7.63        2.72      9.46 o 
  11   9   6      716.25      725.19     25.70 o 
  12   9   6       53.96       41.77      8.80 o 
  13   9   6      128.71      122.99     10.59 o 
  14   9   6       82.91       68.98     12.64 o 
  15   9   6      149.64      121.80     12.90 o 
   1   1   7    17228.90    16938.34    123.08 o 
   2   1   7   139104.28   133245.23   1233.85 o 
   3   1   7     2994.37     2987.29     37.14 o 
   4   1   7     7196.13     6991.67     70.68 o 
   5   1   7     2562.65     2600.02     31.08 o 
   6   1   7     3751.95     3673.34     43.62 o 
   7   1   7      806.52      708.05     15.16 o 
   8   1   7     3755.35     3651.83     46.95 o 
   9   1   7     4185.73     3805.36     59.99 o 
  10   1   7     2193.42     2174.31     41.27 o 
  11   1   7    25007.51    25843.11    232.51 o 
  12   1   7       26.89       37.17      9.04 o 
  13   1   7     2013.70     2114.44     44.64 o 
  14   1   7     1018.55     1082.37     28.75 o 
  15   1   7     6052.37     6498.63     89.95 o 
  16   1   7      773.35      691.51     27.60 o 
  17   1   7     2658.41     2761.38     57.38 o 
  18   1   7     1501.95     1665.05     47.51 o 
  19   1   7     1619.78     1775.29     54.79 o 
  20   1   7       72.96       88.98     15.43 o 
  21   1   7     2510.28     2691.13     71.41 o 
  22   1   7     4479.85     4738.75    111.19 o 
  23   1   7       16.91        2.77     11.22 o 
  24   1   7      241.38      200.02     16.65 o 
  25   1   7       81.84       40.49     13.99 o 
  26   1   7      105.65       84.09     13.19 o 
  27   1   7     1417.54     1565.26     48.00 o 
  28   1   7       50.73       50.52     10.95 o 
  29   1   7      214.50      223.90     18.86 o 
  30   1   7       22.68       20.36     10.61 o 
  31   1   7     2003.31     2118.32     51.85 o 
  32   1   7        7.29        9.89     10.21 o 
  33   1   7      277.79      268.85     14.23 o 
  34   1   7       36.08       50.38      7.08 o 
  35   1   7       16.03        1.37      7.07 o 
  36   1   7        0.52        0.70     10.81 o 
   0   2   7    24282.06    23737.26    213.97 o 
   1   2   7    28153.49    28032.23    179.79 o 
   2   2   7     2707.28     2630.32     41.60 o 
   3   2   7     1393.28     1444.39     24.60 o 
   4   2   7     5206.66     5443.67     58.53 o 
   5   2   7      853.92      850.71     24.27 o 
   6   2   7     1059.99     1041.42     31.16 o 
   7   2   7    10880.16    10708.11    145.41 o 
   8   2   7       85.10       75.24     14.98 o 
   9   2   7     2299.76     2686.34     81.82 o 
  10   2   7      152.23      168.69     12.53 o 
  11   2   7      184.35      162.70     12.98 o 
  12   2   7      189.59      211.10     15.25 o 
  13   2   7     1634.26     1688.42     44.30 o 
  14   2   7      453.14      536.59     28.35 o 
  15   2   7     1089.38     1028.21     39.74 o 
  16   2   7      272.22      243.44     20.84 o 
  17   2   7      592.00      606.75     32.48 o 
  18   2   7       28.72       16.24     16.48 o 
  19   2   7       62.10       63.38     17.63 o 
  20   2   7       42.43       12.10     14.55 o 
  21   2   7       99.48       98.04     19.99 o 
  22   2   7     1498.95     1402.76     35.19 o 
  23   2   7       78.10       95.79     11.22 o 
  24   2   7      573.76      517.87     24.38 o 
  25   2   7      502.79      596.89     22.30 o 
  26   2   7      160.89      139.06     13.74 o 
  27   2   7        3.08        9.98      9.31 o 
  28   2   7      284.82      276.64     20.95 o 
  29   2   7       42.71       45.45     12.01 o 
  30   2   7        4.34       -5.70     10.06 o 
  31   2   7      115.54      132.00     16.61 o 
  32   2   7        9.62       -5.05      8.19 o 
  33   2   7        1.67        7.19      8.58 o 
  34   2   7       60.07       69.47      7.37 o 
  35   2   7        1.52        2.87      6.70 o 
   1   3   7     7446.05     7644.13    116.94 o 
   2   3   7      150.85      121.05     12.33 o 
   3   3   7     9162.65     9250.94    210.05 o 
   4   3   7      956.54      902.28     42.98 o 
   5   3   7    15504.20    15774.55    488.68 o 
   6   3   7      359.04      379.56     22.61 o 
   7   3   7    14189.63    13967.10    243.27 o 
   8   3   7     6251.29     6179.70     99.37 o 
   9   3   7     6617.17     6863.03    125.95 o 
  10   3   7       63.20       70.92     13.27 o 
  11   3   7    10444.79    10117.83    167.84 o 
  12   3   7      386.67      312.82     26.64 o 
  13   3   7      149.14      121.02     17.51 o 
  14   3   7      447.42      457.48     29.06 o 
  15   3   7     3991.76     3741.26     85.22 o 
  16   3   7      554.02      523.30     32.49 o 
  17   3   7     2964.01     2932.83     77.46 o 
  18   3   7      149.36      118.32     19.57 o 
  19   3   7      127.39       83.82     16.83 o 
  20   3   7      387.88      424.44     30.24 o 
  21   3   7     1894.04     2032.49     43.50 o 
  22   3   7     1906.45     1886.53     39.34 o 
  23   3   7       71.69       63.56     11.12 o 
  24   3   7      676.95      712.90     27.50 o 
  25   3   7      246.82      254.11     25.15 o 
  26   3   7      221.24      211.88     18.72 o 
  27   3   7      661.93      690.10     31.77 o 
  28   3   7      472.63      497.60     26.26 o 
  29   3   7        0.63       -7.61     10.30 o 
  30   3   7       16.78       28.51     14.97 o 
  31   3   7      561.96      559.93     24.12 o 
  32   3   7       16.00       16.75     12.04 o 
  33   3   7       73.48       69.57      9.75 o 
  34   3   7       15.20        2.16      5.89 o 
   0   4   7      543.20      555.77     61.57 o 
   1   4   7     1051.97     1088.71     61.88 o 
   2   4   7       11.79        5.30     10.42 o 
   3   4   7      249.03      244.20     34.21 o 
   4   4   7     6646.21     6788.26    130.23 o 
   5   4   7     1294.04     1138.14     54.57 o 
   6   4   7    12972.55    13246.30    209.56 o 
   7   4   7     5710.50     5810.54    120.48 o 
   8   4   7     5564.14     5790.72    148.11 o 
   9   4   7     3784.18     4033.02    115.13 o 
  10   4   7     3366.75     3477.93     78.08 o 
  11   4   7     1409.50     1346.70     46.95 o 
  12   4   7      433.00      413.00     33.57 o 
  13   4   7      239.03      241.30     28.58 o 
  14   4   7     4645.23     4953.66    102.80 o 
  15   4   7       21.00        4.34     12.12 o 
  16   4   7     1060.62      996.09     46.15 o 
  17   4   7       94.17       68.51     15.70 o 
  18   4   7       96.18       78.28     10.14 o 
  19   4   7      188.88      185.55     13.60 o 
  20   4   7       71.73       74.70      9.39 o 
  21   4   7      575.95      521.79     19.17 o 
  22   4   7     1897.95     1898.45     49.26 o 
  23   4   7     1128.39     1105.91     35.66 o 
  24   4   7       20.01       35.97     10.33 o 
  25   4   7       21.63       34.83     10.92 o 
  26   4   7     2039.81     2285.34     51.10 o 
  27   4   7       10.71        0.83     10.05 o 
  28   4   7       25.45       28.84      9.28 o 
  29   4   7        3.69       13.13     10.77 o 
  30   4   7       53.64       50.11      8.87 o 
  31   4   7        2.39        0.96      8.51 o 
  32   4   7       35.14       31.29      9.34 o 
  33   4   7       17.63        0.92     10.45 o 
   1   5   7     1674.52     1750.96     59.09 o 
   2   5   7      424.38      452.06     30.01 o 
   3   5   7       70.97       26.32     16.25 o 
   4   5   7     2856.57     2935.71    114.61 o 
   5   5   7      638.66      610.73     76.70 o 
   6   5   7       28.61       16.03     19.06 o 
   7   5   7     1183.41     1251.14     76.90 o 
   8   5   7      757.47      720.66     58.23 o 
   9   5   7      477.77      499.24    104.76 o 
  10   5   7        0.99        3.33     18.61 o 
  11   5   7     5985.60     6298.45    191.16 o 
  12   5   7       88.69       49.62     22.58 o 
  13   5   7      268.32      217.41     35.66 o 
  14   5   7      653.45      611.61     21.44 o 
  15   5   7      607.26      515.21     20.51 o 
  16   5   7      449.73      460.93     20.22 o 
  17   5   7     1147.49     1160.29     33.97 o 
  18   5   7      757.41      734.22     27.42 o 
  19   5   7       91.50      136.68     13.95 o 
  20   5   7      229.71      276.42     21.21 o 
  21   5   7     2950.12     3201.34     71.19 o 
  22   5   7        4.31        3.75     12.49 o 
  23   5   7        8.32        1.96     12.56 o 
  24   5   7       45.03       52.75     13.93 o 
  25   5   7      134.24      106.97     14.13 o 
  26   5   7       79.63      108.28     12.22 o 
  27   5   7      137.58      126.18     20.95 o 
  28   5   7       73.51       42.67     12.01 o 
  29   5   7       66.89       84.97     10.85 o 
  30   5   7       26.55       -4.52      9.04 o 
  31   5   7       38.98       33.26     13.56 o 
   0   6   7     1430.54     1380.16    123.84 o 
   1   6   7        7.01       29.87     15.79 o 
   2   6   7      921.43      802.32     62.96 o 
   3   6   7       23.51       31.94     18.22 o 
   4   6   7       72.48        6.40     19.41 o 
   5   6   7       20.91       33.55     22.92 o 
   6   6   7     1215.09     1174.90     41.25 o 
   7   6   7      649.01      669.90     29.70 o 
   8   6   7      825.65      911.58     31.15 o 
   9   6   7      760.30      791.90     29.59 o 
  10   6   7       82.04       17.41      7.92 o 
  11   6   7       12.79       34.17      8.57 o 
  12   6   7       53.43       27.05      7.88 o 
  13   6   7      547.47      578.71     23.34 o 
  14   6   7       32.96       15.95     12.41 o 
  15   6   7       41.84       38.39     10.94 o 
  16   6   7     2435.38     2400.91     47.25 o 
  17   6   7       67.77       80.49     11.47 o 
  18   6   7        2.93       -7.39     10.32 o 
  19   6   7      218.08      246.26     18.10 o 
  20   6   7      573.44      540.44     25.90 o 
  21   6   7       15.07       19.62     11.08 o 
  22   6   7      404.45      425.45     23.98 o 
  23   6   7      186.46      215.45     17.78 o 
  24   6   7        3.82       -1.04     14.67 o 
  25   6   7        1.28        1.05      8.16 o 
  26   6   7       20.41        5.81      7.37 o 
  27   6   7       46.80       39.67      6.76 o 
  28   6   7        7.20        7.73      6.24 o 
   1   7   7     1396.00     1465.80     32.94 o 
   2   7   7      126.68      142.16     11.56 o 
   3   7   7      500.56      539.20     20.28 o 
   4   7   7       43.39       38.17      8.58 o 
   5   7   7      688.48      759.06     37.20 o 
   6   7   7       32.00       37.79      8.90 o 
   7   7   7       16.83        9.92      7.05 o 
   8   7   7      394.72      401.82     22.39 o 
   9   7   7      199.20      206.15     15.21 o 
  10   7   7       80.39       72.00     11.58 o 
  11   7   7       21.27       24.43     10.92 o 
  12   7   7       68.18       75.93     17.72 o 
  13   7   7       28.34       26.67     11.23 o 
  14   7   7        6.15       35.29     10.65 o 
  15   7   7      616.20      672.88     26.90 o 
  16   7   7      171.48      173.58     14.52 o 
  17   7   7      255.39      233.96     18.00 o 
  18   7   7       79.52       79.72     15.87 o 
  19   7   7        7.91      -11.17     11.17 o 
  20   7   7        2.54       -0.28     11.76 o 
  21   7   7       38.52       15.24     10.52 o 
  22   7   7       72.76       78.13     10.11 o 
  23   7   7        2.36       -4.33      6.23 o 
  24   7   7        1.27        5.46      5.67 o 
  25   7   7      100.10       78.21      9.06 o 
   0   8   7      438.86      456.21     39.93 o 
   1   8   7      252.29      274.05     23.33 o 
   2   8   7      171.21      165.87     18.05 o 
   3   8   7       20.52       16.55     10.80 o 
   4   8   7     1425.79     1537.30     45.98 o 
   5   8   7      169.50      194.77     16.01 o 
   6   8   7      923.89     1025.67     35.58 o 
   7   8   7        2.91       -2.90     10.09 o 
   8   8   7       45.42       70.40     12.93 o 
   9   8   7        2.87        5.70      8.75 o 
  10   8   7      251.40      224.67     16.77 o 
  11   8   7        8.01       15.95      9.65 o 
  12   8   7      164.11      159.31     13.71 o 
  13   8   7      357.87      459.00     21.31 o 
  14   8   7      165.68      148.61     14.55 o 
  15   8   7       27.35       10.57      9.03 o 
  16   8   7      658.54      725.62     23.61 o 
  17   8   7      164.68      164.26     11.76 o 
  18   8   7        1.38       11.64      7.76 o 
  19   8   7      114.45      156.07     15.67 o 
  20   8   7      276.30      264.31     17.85 o 
  21   8   7        4.36       -9.07      9.07 o 
   1   9   7      116.45      135.69     14.46 o 
   2   9   7        3.89       -1.17      8.11 o 
   3   9   7       36.87       23.93      8.25 o 
   4   9   7        9.59       -9.77      9.77 o 
   5   9   7       62.74       40.77     12.34 o 
   6   9   7       12.11       14.29     15.12 o 
   7   9   7       37.81       41.07     15.32 o 
   8   9   7       70.91       61.39     19.34 o 
   9   9   7        2.10        2.51     10.38 o 
  10   9   7       49.17       33.50      8.48 o 
  11   9   7      114.30      120.24     11.44 o 
  12   9   7      379.11      403.58     29.93 o 
  13   9   7      133.74      124.23     10.60 o 
  14   9   7        5.72        2.51      7.19 o 
   0   0   8     3317.15     3017.20     72.24 o 
   1   0   8     6306.63     6154.19     99.58 o 
   2   0   8      963.33     1042.24     28.54 o 
   3   0   8     1045.56     1079.53     27.45 o 
   4   0   8     4599.39     4762.50     70.26 o 
   5   0   8    15495.54    14892.49    128.02 o 
   6   0   8     3049.21     2511.35     43.56 o 
   7   0   8      264.34      162.02      7.18 o 
   8   0   8     4860.02     4774.65     57.19 o 
   9   0   8       74.25       29.77      6.13 o 
  10   0   8      733.75      561.28     21.54 o 
  11   0   8      383.03      478.96     24.51 o 
  12   0   8     5995.04     6255.82    109.32 o 
  13   0   8      201.78      171.96     17.28 o 
  14   0   8     1298.83     1333.36     46.78 o 
  15   0   8     1870.31     1793.99     56.28 o 
  16   0   8    11033.28    12369.63    193.54 o 
  17   0   8      707.70      796.76     39.91 o 
  18   0   8      623.92      732.50     50.41 o 
  19   0   8     4255.79     4687.35    140.94 o 
  20   0   8     5093.61     5189.61    154.32 o 
  21   0   8      292.60      290.11     63.54 o 
  22   0   8     1618.38     1878.18    101.71 o 
  23   0   8     1692.77     1651.35     60.89 o 
  24   0   8     1580.68     1440.69     57.99 o 
  25   0   8      553.68      473.11     33.89 o 
  26   0   8      229.86      187.12     26.74 o 
  27   0   8     2142.06     2231.80    128.41 o 
  28   0   8       40.66       -5.46     23.35 o 
  29   0   8      844.38      865.95     55.56 o 
  30   0   8     1386.32     1395.72     56.38 o 
  31   0   8     1071.18     1119.40     48.92 o 
  32   0   8      331.45      325.69     26.14 o 
  33   0   8       50.98       39.36      9.75 o 
  34   0   8       41.56       53.16     10.44 o 
  35   0   8       54.74       36.98      8.45 o 
   1   1   8    34767.27    33861.68    228.74 o 
   2   1   8      934.64      955.07     20.75 o 
   3   1   8       90.66       49.53      6.27 o 
   4   1   8       17.75        7.10      4.05 o 
   5   1   8     5782.90     5487.24     54.98 o 
   6   1   8     1503.99     1313.50     21.38 o 
   7   1   8        5.20       11.41      5.24 o 
   8   1   8    15491.40    14704.72    262.33 o 
   9   1   8      406.80      389.76     16.65 o 
  10   1   8      936.85      955.91     27.69 o 
  11   1   8     2360.40     2543.77     42.29 o 
  12   1   8     6319.94     6178.31     75.21 o 
  13   1   8     1084.89      998.26     25.29 o 
  14   1   8     4114.72     4246.81     58.10 o 
  15   1   8       15.60        6.05      7.46 o 
  16   1   8      263.96      342.62     17.05 o 
  17   1   8        3.21       -8.70      8.70 o 
  18   1   8       18.19       31.35      9.14 o 
  19   1   8      216.37      265.70     19.71 o 
  20   1   8      143.16      101.46     18.39 o 
  21   1   8      238.31      172.28     23.52 o 
  22   1   8       82.80      117.76     16.10 o 
  23   1   8      102.90       81.47     14.65 o 
  24   1   8     1482.87     1453.55     44.56 o 
  25   1   8        1.74        4.57      8.78 o 
  26   1   8      258.51      239.24     19.76 o 
  27   1   8      534.34      512.65     27.27 o 
  28   1   8       95.97      100.51     14.07 o 
  29   1   8      130.80      123.94     14.57 o 
  30   1   8        2.09        8.15      9.48 o 
  31   1   8       55.40       33.85      9.74 o 
  32   1   8       29.75       45.24      9.74 o 
  33   1   8        2.75       -4.58      6.49 o 
  34   1   8        8.93        8.14      6.60 o 
  35   1   8       13.71        8.24      5.78 o 
   0   2   8    79546.15    81141.48    597.12 o 
   1   2   8     3172.61     2897.53     32.34 o 
   2   2   8     1783.22     1623.00     27.02 o 
   3   2   8     5301.84     5343.85     71.26 o 
   4   2   8    35712.38    36932.72    471.30 o 
   5   2   8      320.99      264.92     17.08 o 
   6   2   8    22983.00    22853.76    308.95 o 
   7   2   8     3579.63     3598.75     71.89 o 
   8   2   8      222.48      199.03     28.30 o 
   9   2   8     1293.47     1275.17     35.24 o 
  10   2   8     1054.47      938.36     55.27 o 
  11   2   8      853.36      793.40     27.42 o 
  12   2   8      385.84      449.74     21.29 o 
  13   2   8     4427.89     4380.48     72.10 o 
  14   2   8     1993.74     2084.48     48.05 o 
  15   2   8       78.75       91.51     14.06 o 
  16   2   8     4606.01     4745.35     91.99 o 
  17   2   8     3910.35     4171.10     86.61 o 
  18   2   8     1460.75     1505.95     58.17 o 
  19   2   8     2104.45     2099.06     70.58 o 
  20   2   8     1533.27     1642.87     65.46 o 
  21   2   8      204.31      232.34     21.84 o 
  22   2   8      855.87      847.89     29.48 o 
  23   2   8     1639.89     1705.53     43.52 o 
  24   2   8      796.46      854.51     28.18 o 
  25   2   8       15.68       -7.93      7.93 o 
  26   2   8      265.71      236.87     17.66 o 
  27   2   8      842.76      808.10     31.01 o 
  28   2   8      632.83      629.56     27.02 o 
  29   2   8      499.34      544.86     24.20 o 
  30   2   8      208.10      230.59     17.63 o 
  31   2   8       71.72       56.86     10.41 o 
  32   2   8      462.49      431.57     20.57 o 
  33   2   8      121.36      108.14      9.83 o 
  34   2   8        1.75        3.13      4.98 o 
  35   2   8       87.05       70.89     14.91 o 
   1   3   8      896.37      917.38     31.38 o 
   2   3   8     2188.49     2022.07     48.24 o 
   3   3   8      872.77      730.72     28.20 o 
   4   3   8     8350.52     8549.30    170.36 o 
   5   3   8    13193.69    13716.07    243.54 o 
   6   3   8      130.22       68.80     15.95 o 
   7   3   8      101.45       86.07     16.92 o 
   8   3   8     2149.16     2062.44     57.80 o 
   9   3   8      202.71      178.79     19.04 o 
  10   3   8       82.09       95.08     15.18 o 
  11   3   8      754.74      727.76     36.95 o 
  12   3   8       37.74       18.50     10.85 o 
  13   3   8      274.05      271.69     21.94 o 
  14   3   8     1849.03     1790.97     63.03 o 
  15   3   8       25.07       -2.25     17.74 o 
  16   3   8     1195.40     1155.68     53.26 o 
  17   3   8     1903.42     1770.45     59.45 o 
  18   3   8      359.03      363.86     28.73 o 
  19   3   8        7.73        5.88     14.13 o 
  20   3   8      737.87      705.74     22.93 o 
  21   3   8     1450.51     1414.80     34.76 o 
  22   3   8      158.20      179.28     13.57 o 
  23   3   8      302.36      290.82     17.62 o 
  24   3   8       28.37       10.56     13.65 o 
  25   3   8      431.09      427.79     28.99 o 
  26   3   8      287.13      259.05     20.45 o 
  27   3   8      518.39      529.99     27.52 o 
  28   3   8       38.35       10.10     10.64 o 
  29   3   8        9.77       24.34     14.67 o 
  30   3   8      198.05      188.93     17.98 o 
  31   3   8        5.70      -10.45     10.45 o 
  32   3   8        0.18       -3.68      9.37 o 
  33   3   8       50.26       47.80      8.10 o 
  34   3   8       32.13       47.25     15.88 o 
   0   4   8     1068.00     1110.28     90.32 o 
   1   4   8      226.04      229.57     43.42 o 
   2   4   8     2672.07     2686.85     75.86 o 
   3   4   8      218.40      188.82     21.82 o 
   4   4   8      133.65       70.70     15.00 o 
   5   4   8      474.46      527.85     32.71 o 
   6   4   8     1323.98     1342.69     52.64 o 
   7   4   8    14526.92    15073.24    234.40 o 
   8   4   8     1426.72     1564.70     58.06 o 
   9   4   8     5350.58     5689.01    122.83 o 
  10   4   8     7316.62     7528.81    162.53 o 
  11   4   8     2948.32     3167.01     97.85 o 
  12   4   8      692.97      698.67     39.69 o 
  13   4   8      450.80      369.45     30.77 o 
  14   4   8     1181.05     1172.16     55.18 o 
  15   4   8      109.94      113.39     23.25 o 
  16   4   8      744.61      679.69     38.23 o 
  17   4   8       25.84       34.72     10.11 o 
  18   4   8     2060.77     2004.62     41.47 o 
  19   4   8      306.14      259.14     15.73 o 
  20   4   8     2029.58     2125.61     52.48 o 
  21   4   8      300.25      257.09     14.47 o 
  22   4   8      597.40      628.65     29.96 o 
  23   4   8      321.53      333.86     22.48 o 
  24   4   8        8.23        0.94     10.01 o 
  25   4   8     1682.94     1688.71     47.95 o 
  26   4   8      586.77      576.07     24.73 o 
  27   4   8       16.04        5.66      9.82 o 
  28   4   8      301.12      300.46     19.06 o 
  29   4   8      167.12      131.35     16.04 o 
  30   4   8      305.41      330.36     18.64 o 
  31   4   8        1.72       -2.31      7.81 o 
  32   4   8       73.82       47.71      9.53 o 
  33   4   8        5.05       10.46      9.09 o 
   1   5   8     1887.50     1838.08     61.92 o 
   2   5   8       28.85       10.06     10.87 o 
   3   5   8      205.58      236.71     33.39 o 
   4   5   8       18.33       16.00     39.95 o 
   5   5   8     3707.27     3676.53    133.76 o 
   6   5   8       62.46       31.54     18.81 o 
   7   5   8     2233.49     2250.61    148.32 o 
   8   5   8      175.55      179.23     31.21 o 
   9   5   8      788.39      793.81     77.27 o 
  10   5   8       80.32       89.70     25.79 o 
  11   5   8      811.00      824.95     65.23 o 
  12   5   8     1579.68     1657.51     94.55 o 
  13   5   8      328.11      286.99     17.81 o 
  14   5   8      108.27      109.82     10.83 o 
  15   5   8      701.18      694.65     22.60 o 
  16   5   8      363.15      353.56     18.00 o 
  17   5   8       82.72       51.72     11.97 o 
  18   5   8      390.52      352.39     20.45 o 
  19   5   8       51.52       63.87     12.46 o 
  20   5   8      280.17      289.68     20.72 o 
  21   5   8      924.10      931.02     36.80 o 
  22   5   8      321.34      298.61     24.60 o 
  23   5   8      207.35      221.41     18.54 o 
  24   5   8      141.03      167.40     16.79 o 
  25   5   8       73.06       54.09     10.22 o 
  26   5   8       65.65       67.14      9.93 o 
  27   5   8       24.88        9.84      7.86 o 
  28   5   8       43.67       44.63      8.14 o 
  29   5   8       24.02       20.92     12.57 o 
  30   5   8      145.70      175.36     25.91 o 
  31   5   8      111.90       96.98     18.65 o 
   0   6   8      715.35      720.55     90.54 o 
   1   6   8       23.39       25.31     18.79 o 
   2   6   8      205.23      268.47     37.03 o 
   3   6   8      361.56      376.98     44.87 o 
   4   6   8      584.88      629.60     28.53 o 
   5   6   8      712.38      704.07     28.78 o 
   6   6   8      778.29      805.99     29.90 o 
   7   6   8       77.37       49.66      8.79 o 
   8   6   8        3.26        3.28      8.95 o 
   9   6   8       20.37        6.74      9.10 o 
  10   6   8     4944.50     5038.70     69.95 o 
  11   6   8      718.89      651.07     23.82 o 
  12   6   8      844.66      858.26     28.07 o 
  13   6   8       52.20       27.79      8.90 o 
  14   6   8      504.58      487.62     26.58 o 
  15   6   8       69.99       57.80     10.57 o 
  16   6   8       30.02       11.63     10.21 o 
  17   6   8      299.87      322.40     17.26 o 
  18   6   8       98.93      100.62     11.55 o 
  19   6   8      467.62      493.05     24.54 o 
  20   6   8      232.00      241.58     17.91 o 
  21   6   8        0.17       -4.63     10.26 o 
  22   6   8      181.75      184.16     21.67 o 
  23   6   8      427.20      451.87     30.42 o 
  24   6   8        1.38      -10.20     10.20 o 
  25   6   8      166.20      180.93     14.87 o 
  26   6   8       17.22       -7.78      8.76 o 
  27   6   8       96.09      116.66     10.49 o 
  28   6   8        3.30       16.19      7.48 o 
   1   7   8      161.86      135.53     11.89 o 
   2   7   8     1185.71     1342.05     35.23 o 
   3   7   8      900.11      818.75     26.38 o 
   4   7   8       39.50       18.47      9.00 o 
   5   7   8       47.83       -5.80      8.08 o 
   6   7   8       58.67       41.65     12.15 o 
   7   7   8      692.60      701.97     29.63 o 
   8   7   8      298.36      324.44     19.39 o 
   9   7   8       81.73       71.21     11.15 o 
  10   7   8      920.84     1014.64     34.91 o 
  11   7   8      817.80      789.72     30.57 o 
  12   7   8      376.80      437.34     25.28 o 
  13   7   8      389.92      415.35     24.02 o 
  14   7   8       19.04       19.43     11.87 o 
  15   7   8      863.85      950.92     35.10 o 
  16   7   8      106.84       91.15     14.84 o 
  17   7   8       21.01       -3.55      9.95 o 
  18   7   8       67.43       36.87      8.70 o 
  19   7   8      223.71      250.75     19.90 o 
  20   7   8        4.48       14.42      9.87 o 
  21   7   8       33.32        0.38      7.57 o 
  22   7   8       11.24       -0.39      7.28 o 
  23   7   8      247.79      246.23     23.34 o 
  24   7   8       74.79       48.95      6.01 o 
  25   7   8       35.76       21.03      8.71 o 
   0   8   8       20.06        1.89     15.70 o 
   1   8   8       91.08      106.15     20.71 o 
   2   8   8       67.59       73.37     13.39 o 
   3   8   8      234.96      245.50     22.68 o 
   4   8   8      243.09      297.88     24.10 o 
   5   8   8       47.32       50.09     12.04 o 
   6   8   8      114.74      124.29     14.32 o 
   7   8   8      155.96      175.17     15.95 o 
   8   8   8       73.79       91.03     20.86 o 
   9   8   8       62.64       73.70     12.61 o 
  10   8   8       82.31       83.55     13.50 o 
  11   8   8      138.03      154.75     13.90 o 
  12   8   8        1.42      -10.18     10.18 o 
  13   8   8       66.36       48.43     10.52 o 
  14   8   8       48.02       51.69     11.12 o 
  15   8   8       38.77       36.31      9.87 o 
  16   8   8        8.80       -0.25      8.41 o 
  17   8   8       29.03       20.35      7.37 o 
  18   8   8       21.45       26.38     19.82 o 
  19   8   8      239.74      238.62     15.34 o 
  20   8   8        1.52       17.88      8.00 o 
  21   8   8       23.15        7.05      7.26 o 
   1   9   8      461.22      500.50     25.40 o 
   2   9   8       17.12       11.54      9.75 o 
   3   9   8       50.16       25.56     10.87 o 
   4   9   8      127.99      115.14     17.06 o 
   5   9   8      647.73      685.41     33.71 o 
   6   9   8       56.78       72.49     34.88 o 
   7   9   8       37.67       38.60     14.56 o 
   8   9   8      381.73      418.22     31.91 o 
   9   9   8      276.86      303.87     21.45 o 
  10   9   8      126.30      112.58     11.71 o 
  11   9   8       54.68       44.55      7.89 o 
  12   9   8      301.66      314.66     20.04 o 
  13   9   8       49.08       38.52      7.15 o 
  14   9   8        6.56       -9.33      9.33 o 
   1   1   9     1017.70      968.63     17.90 o 
   2   1   9     6491.72     5916.76     81.06 o 
   3   1   9     1026.48     1081.34     22.54 o 
   4   1   9      183.66       38.57      6.66 o 
   5   1   9     1478.71     1499.22     27.14 o 
   6   1   9       87.38       32.07      9.12 o 
   7   1   9     1730.65     1545.79     32.10 o 
   8   1   9     7415.60     6895.08     98.90 o 
   9   1   9     2440.63     2490.05     67.06 o 
  10   1   9       40.68       27.84      8.05 o 
  11   1   9      814.56      807.18     27.86 o 
  12   1   9    17780.77    18938.93    185.06 o 
  13   1   9      567.36      620.46     21.90 o 
  14   1   9     3559.95     3258.10     46.78 o 
  15   1   9      347.26      534.21     52.36 o 
  16   1   9      230.78      238.16     15.47 o 
  17   1   9        1.79       -1.91     10.40 o 
  18   1   9     9174.16     9723.19    147.97 o 
  19   1   9      531.57      552.52     29.23 o 
  20   1   9     1391.72     1526.52     67.67 o 
  21   1   9       37.22       53.04     17.34 o 
  22   1   9     1141.50     1249.78     45.26 o 
  23   1   9       41.76       43.27     13.07 o 
  24   1   9      940.96      924.66     30.07 o 
  25   1   9      105.27       97.90     12.09 o 
  26   1   9      166.90      157.01     16.78 o 
  27   1   9      202.25      203.55     18.29 o 
  28   1   9      857.92      855.98     36.09 o 
  29   1   9      207.11      188.15     16.94 o 
  30   1   9     1323.46     1433.35     48.83 o 
  31   1   9        9.47        2.14      8.51 o 
  32   1   9       85.13      112.15     12.73 o 
  33   1   9        1.01        7.81      6.02 o 
  34   1   9      282.21      219.66     16.08 o 
  35   1   9       29.13       24.26      8.70 o 
   0   2   9     6147.54     6181.77     84.17 o 
   1   2   9     3378.21     3249.31     41.45 o 
   2   2   9       64.80       65.30      6.99 o 
   3   2   9     2918.20     2869.18     43.75 o 
   4   2   9       63.82       64.04      9.06 o 
   5   2   9     8785.04     9154.42    165.22 o 
   6   2   9     3522.59     3307.52     69.43 o 
   7   2   9      205.99      186.77     21.50 o 
   8   2   9     3954.36     4084.79     85.47 o 
   9   2   9     4784.45     4929.00     78.97 o 
  10   2   9       82.92       57.66     10.54 o 
  11   2   9     5017.45     4959.74     83.08 o 
  12   2   9      302.03      275.16     17.81 o 
  13   2   9      706.88      665.92     27.03 o 
  14   2   9     1484.31     1495.80     41.13 o 
  15   2   9      772.11      827.41     31.92 o 
  16   2   9      745.04      746.26     34.91 o 
  17   2   9      161.95      158.88     22.98 o 
  18   2   9      293.12      302.09     27.57 o 
  19   2   9      411.86      423.79     27.98 o 
  20   2   9       13.06       -6.79     14.09 o 
  21   2   9      221.89      187.85     17.05 o 
  22   2   9      786.76      725.34     29.18 o 
  23   2   9      302.74      333.00     20.98 o 
  24   2   9       64.56       53.46     11.73 o 
  25   2   9      341.02      318.60     19.76 o 
  26   2   9       79.33       76.39     11.45 o 
  27   2   9      100.87       95.34     12.18 o 
  28   2   9      189.52      195.55     15.70 o 
  29   2   9       67.16       77.65     10.77 o 
  30   2   9        4.93        1.64      8.12 o 
  31   2   9       71.91       63.66     10.53 o 
  32   2   9       11.49       -2.34      6.84 o 
  33   2   9        3.55        5.40      6.09 o 
  34   2   9        7.85        9.06      7.65 o 
   1   3   9     1439.36     1432.20     40.58 o 
   2   3   9    16046.31    16971.03    204.75 o 
   3   3   9     2294.48     2405.70     54.96 o 
   4   3   9     2658.32     3027.43     70.77 o 
   5   3   9      521.64      536.65     36.28 o 
   6   3   9     3817.71     4025.94    107.70 o 
   7   3   9      503.92      515.39     58.38 o 
   8   3   9    13168.46    13506.73    248.79 o 
   9   3   9     2629.27     2879.77     77.18 o 
  10   3   9     1619.97     1836.23     60.55 o 
  11   3   9     3444.41     3762.81     74.67 o 
  12   3   9     3081.49     2975.06     85.60 o 
  13   3   9       73.50       68.72     13.80 o 
  14   3   9     8234.25     8419.72    165.55 o 
  15   3   9      855.15      855.27     45.38 o 
  16   3   9      284.45      285.28     29.99 o 
  17   3   9      241.16      237.37     26.84 o 
  18   3   9     3127.82     3034.87     87.72 o 
  19   3   9      603.11      528.39     31.03 o 
  20   3   9     1653.82     1665.91     42.01 o 
  21   3   9      229.34      253.07     16.80 o 
  22   3   9      267.98      224.43     15.40 o 
  23   3   9       79.88       81.17     11.34 o 
  24   3   9      972.34      970.70     43.84 o 
  25   3   9        6.18        7.75     13.20 o 
  26   3   9      115.88      155.74     17.06 o 
  27   3   9      119.93      117.92     15.16 o 
  28   3   9      570.90      544.26     26.20 o 
  29   3   9      136.01      121.21     12.75 o 
  30   3   9      467.70      496.05     29.13 o 
  31   3   9       34.62       48.95      9.31 o 
  32   3   9      180.08      172.95     10.75 o 
  33   3   9        0.18      -11.08     15.63 o 
   0   4   9      481.88      517.95     64.04 o 
   1   4   9      847.71      779.89     40.69 o 
   2   4   9      245.80      289.11     26.54 o 
   3   4   9     4710.43     4655.68    107.49 o 
   4   4   9     2212.03     2209.97     81.62 o 
   5   4   9      169.88      221.88     23.22 o 
   6   4   9       21.12        6.41     12.33 o 
   7   4   9    11177.15    11418.61    194.61 o 
   8   4   9      254.66      298.63     26.72 o 
   9   4   9     3924.13     4130.32    103.11 o 
  10   4   9      516.59      605.04     38.17 o 
  11   4   9     1305.53     1384.62     57.56 o 
  12   4   9      490.07      511.01     35.73 o 
  13   4   9     3239.60     3159.26     90.46 o 
  14   4   9       91.39      120.95     22.76 o 
  15   4   9      855.81      742.87     45.71 o 
  16   4   9      574.19      508.95     39.50 o 
  17   4   9     1199.56     1111.00     33.84 o 
  18   4   9     1244.73     1156.65     34.83 o 
  19   4   9       52.77       15.98      9.68 o 
  20   4   9      251.85      237.46     16.20 o 
  21   4   9     1426.29     1346.45     65.11 o 
  22   4   9      124.76      110.12     16.58 o 
  23   4   9      470.48      484.53     26.57 o 
  24   4   9      363.87      444.63     28.73 o 
  25   4   9     1103.16     1044.69     40.20 o 
  26   4   9       74.94      101.02     12.56 o 
  27   4   9      544.17      523.32     25.33 o 
  28   4   9        1.78        7.92     10.36 o 
  29   4   9      447.25      435.09     20.62 o 
  30   4   9       48.36       53.19      8.16 o 
  31   4   9       64.79       58.18     11.30 o 
  32   4   9        6.12       24.92     12.62 o 
   1   5   9        3.03       24.05     12.80 o 
   2   5   9      522.77      495.70     33.30 o 
   3   5   9      357.43      412.98     44.09 o 
   4   5   9       86.07       43.96     24.30 o 
   5   5   9      385.18      335.24     42.25 o 
   6   5   9      919.82      979.65     69.75 o 
   7   5   9      819.35      766.34     97.00 o 
   8   5   9     3937.55     4228.46    150.52 o 
   9   5   9      483.56      483.42     65.89 o 
  10   5   9      473.11      485.52     51.60 o 
  11   5   9      998.80     1044.82     74.26 o 
  12   5   9      300.29      313.26     22.58 o 
  13   5   9       66.86       63.21      8.49 o 
  14   5   9     1034.23     1031.81     25.98 o 
  15   5   9       14.48       20.70      8.29 o 
  16   5   9       12.77       10.64      7.99 o 
  17   5   9      218.20      168.03     12.98 o 
  18   5   9      961.67      866.20     27.14 o 
  19   5   9       40.03       35.96      9.41 o 
  20   5   9      216.62      189.85     16.08 o 
  21   5   9        0.60       -3.34      9.95 o 
  22   5   9      722.46      708.48     31.27 o 
  23   5   9      338.89      342.13     22.22 o 
  24   5   9     2042.63     2059.37     51.62 o 
  25   5   9       14.70       20.62      9.39 o 
  26   5   9       50.94       52.19      8.82 o 
  27   5   9      326.97      327.27     18.15 o 
  28   5   9       14.96        1.36      9.93 o 
  29   5   9      231.82      159.72     26.35 o 
  30   5   9       46.98       42.40     16.66 o 
   0   6   9      248.67      262.21     21.91 o 
   1   6   9       74.40       78.94      9.03 o 
   2   6   9      101.56      132.07     10.75 o 
   3   6   9     1262.19     1362.00     31.82 o 
   4   6   9      363.69      331.43     15.01 o 
   5   6   9       33.77       19.72      7.98 o 
   6   6   9      231.91      228.12     15.23 o 
   7   6   9      619.94      628.80     26.64 o 
   8   6   9        7.78        8.85      9.38 o 
   9   6   9       98.90       91.44     12.35 o 
  10   6   9     1487.35     1475.04     38.02 o 
  11   6   9     1818.02     1787.43     39.64 o 
  12   6   9     1724.32     1762.14     41.13 o 
  13   6   9       82.47       35.07      9.92 o 
  14   6   9        9.19       19.93      9.80 o 
  15   6   9      535.15      504.94     24.44 o 
  16   6   9       94.03       74.12     11.60 o 
  17   6   9      201.81      164.78     20.50 o 
  18   6   9        6.22       -0.47     11.16 o 
  19   6   9      575.24      561.21     31.19 o 
  20   6   9        0.68        2.51     12.95 o 
  21   6   9        9.70       28.48     14.69 o 
  22   6   9        5.17       21.63     12.31 o 
  23   6   9      561.36      559.72     31.93 o 
  24   6   9       10.27        7.43     15.12 o 
  25   6   9       11.10       14.53      7.66 o 
  26   6   9      108.95       79.62      8.12 o 
  27   6   9       71.77       61.58     10.29 o 
  28   6   9        9.75       11.79     11.41 o 
   1   7   9       39.66       43.52     10.00 o 
   2   7   9     1509.68     1592.00     38.91 o 
   3   7   9      144.08      137.65     12.63 o 
   4   7   9       58.81       55.62     10.44 o 
   5   7   9      109.64      116.35     12.25 o 
   6   7   9      153.32      145.18     16.41 o 
   7   7   9       68.14       58.22     11.79 o 
   8   7   9      195.13      205.73     15.62 o 
   9   7   9      316.28      330.43     19.45 o 
  10   7   9       20.31       32.90     10.76 o 
  11   7   9       19.50       19.37     16.12 o 
  12   7   9      208.93      251.71     18.51 o 
  13   7   9      187.96      186.12     17.40 o 
  14   7   9      566.03      571.61     31.51 o 
  15   7   9        5.62        5.61     11.88 o 
  16   7   9        2.97        7.86     10.61 o 
  17   7   9       18.66       18.73     10.57 o 
  18   7   9      290.93      276.76     20.20 o 
  19   7   9      111.52      108.45     24.47 o 
  20   7   9      226.27      277.53     60.15 o 
  21   7   9        6.01       16.10     19.26 o 
  22   7   9      120.18      131.60     17.82 o 
  23   7   9        1.69        4.23      6.17 o 
  24   7   9      119.01      102.87      8.66 o 
  25   7   9       23.82       37.73     14.03 o 
   0   8   9       49.78       75.04     30.40 o 
   1   8   9       53.79       33.81     13.26 o 
   2   8   9      161.12      169.74     29.65 o 
   3   8   9     1222.31     1329.42     54.56 o 
   4   8   9       97.59       96.00     19.50 o 
   5   8   9      135.64      148.21     17.23 o 
   6   8   9        5.68      -10.31     10.31 o 
   7   8   9      662.17      730.72     32.26 o 
   8   8   9       17.56       17.79     11.11 o 
   9   8   9      181.11      146.59     18.06 o 
  10   8   9      146.94      120.19     12.84 o 
  11   8   9      108.66       98.62     12.72 o 
  12   8   9       65.31       60.55     11.68 o 
  13   8   9       51.96       18.35      9.64 o 
  14   8   9       16.69       18.14      9.35 o 
  15   8   9       14.58       12.60      9.94 o 
  16   8   9        6.60       11.00      6.77 o 
  17   8   9       83.93       85.72      8.56 o 
  18   8   9        1.10        3.96     10.99 o 
  19   8   9      295.19      261.34     15.41 o 
  20   8   9       15.45        7.24     10.38 o 
   1   9   9       17.46        2.01     10.84 o 
   2   9   9        4.24        9.24      9.58 o 
   3   9   9       31.68       33.01     10.73 o 
   4   9   9       46.89       45.30     12.39 o 
   5   9   9       13.70       12.24     10.14 o 
   6   9   9       43.69       41.13     15.61 o 
   7   9   9        0.24      -12.64     12.64 o 
   8   9   9        2.00      -13.37     13.37 o 
   9   9   9       70.59       59.29     15.01 o 
  10   9   9        0.51       -7.41      7.41 o 
  11   9   9       84.70      100.49     10.22 o 
  12   9   9       55.31       47.08      8.27 o 
  13   9   9       10.14        3.99      7.01 o 
  14   9   9       22.02       28.13     15.56 o 
   0   0  10     7912.52     7437.46    153.89 o 
   1   0  10       83.67       19.64      6.88 o 
   2   0  10      158.35      128.65     11.87 o 
   3   0  10     1109.89      852.87     26.74 o 
   4   0  10      989.55      844.68     22.50 o 
   5   0  10      546.67      494.86     19.81 o 
   6   0  10     2835.46     2728.96     50.37 o 
   7   0  10      362.66      253.63     20.03 o 
   8   0  10     1870.52     1903.59     64.52 o 
   9   0  10    14240.39    14415.09    310.15 o 
  10   0  10      589.47      652.00     59.29 o 
  11   0  10     3140.21     3485.43     99.54 o 
  12   0  10      684.62      670.79     40.27 o 
  13   0  10      579.43      498.29     30.08 o 
  14   0  10    18543.66    20769.91    288.96 o 
  15   0  10      386.96      423.40     29.62 o 
  16   0  10     7735.53     8352.11    154.45 o 
  17   0  10      351.14      293.89     26.78 o 
  18   0  10       38.03       62.40     17.37 o 
  19   0  10     1411.65     1508.60    166.25 o 
  20   0  10     1691.56     1745.85     88.97 o 
  21   0  10        9.72       18.84     20.83 o 
  22   0  10     2590.93     2571.83    107.64 o 
  23   0  10     1935.26     1966.04     94.66 o 
  24   0  10     1522.73     1433.01     81.42 o 
  25   0  10     4835.44     4880.82    158.42 o 
  26   0  10     1645.64     1560.27    107.48 o 
  27   0  10      194.37      146.72     26.01 o 
  28   0  10      363.18      425.18     39.10 o 
  29   0  10      268.49      258.10     25.65 o 
  30   0  10      139.76      148.78     18.77 o 
  31   0  10       19.76       57.69     15.47 o 
  32   0  10      388.90      325.94     44.10 o 
  33   0  10       86.42      116.62     25.71 o 
  34   0  10        2.65       10.31     12.67 o 
  35   0  10       22.31       13.18      9.53 o 
   1   1  10     1267.90     1205.99     20.02 o 
   2   1  10    11890.52    11089.66    115.50 o 
   3   1  10      198.48      192.38     10.97 o 
   4   1  10       14.74       -0.65      5.93 o 
   5   1  10     1698.51     1685.82     30.16 o 
   6   1  10    10769.23    10560.06    113.75 o 
   7   1  10     2770.58     2775.66     56.90 o 
   8   1  10       40.37       34.24     10.52 o 
   9   1  10     8890.59     9116.90    148.07 o 
  10   1  10      367.96      430.07     26.50 o 
  11   1  10      246.25      271.29     23.79 o 
  12   1  10     1035.94     1038.60     32.72 o 
  13   1  10     3614.19     4017.66     70.76 o 
  14   1  10      393.77      344.39     18.83 o 
  15   1  10      479.58      474.95     24.20 o 
  16   1  10      640.54      629.75     31.59 o 
  17   1  10     2439.89     2564.81     66.54 o 
  18   1  10       34.28       45.98     16.69 o 
  19   1  10       58.09       61.07     17.96 o 
  20   1  10       46.14       75.13     18.46 o 
  21   1  10      265.03      242.20     22.62 o 
  22   1  10      921.72      953.59     49.77 o 
  23   1  10        0.52      -14.71     14.71 o 
  24   1  10       34.15       21.73     16.52 o 
  25   1  10     1129.61     1128.32     43.20 o 
  26   1  10      159.18      142.30     17.19 o 
  27   1  10       56.23       44.15     11.54 o 
  28   1  10        6.67        1.47     11.08 o 
  29   1  10      223.33      185.54     21.67 o 
  30   1  10       18.47       28.04     11.31 o 
  31   1  10        2.54        3.96     13.87 o 
  32   1  10      115.46      127.03     16.16 o 
  33   1  10       20.27       30.21     11.66 o 
  34   1  10        7.09        6.00      7.71 o 
  35   1  10        0.18        0.45     10.92 o 
   0   2  10    26704.15    26051.61    288.86 o 
   1   2  10    31330.53    32755.45    272.68 o 
   2   2  10    11127.70    10864.47    118.60 o 
   3   2  10    15128.90    15637.22    341.80 o 
   4   2  10    17108.78    17657.81    206.74 o 
   5   2  10     4972.47     5041.64    109.50 o 
   6   2  10    11990.63    12497.55    178.44 o 
   7   2  10      150.57       59.44     15.05 o 
   8   2  10      337.26      295.78     27.13 o 
   9   2  10      157.25      108.68     16.34 o 
  10   2  10     1649.28     1365.12     44.15 o 
  11   2  10      209.98      198.59     18.53 o 
  12   2  10      462.11      466.55     24.38 o 
  13   2  10     9438.13     9377.43    130.96 o 
  14   2  10       28.42       23.67     10.98 o 
  15   2  10       65.16       78.03     13.48 o 
  16   2  10     1094.91     1068.88     39.23 o 
  17   2  10     4234.24     4359.84    116.94 o 
  18   2  10      244.83      245.16     23.13 o 
  19   2  10     9822.80     9986.81    165.96 o 
  20   2  10     1338.25     1258.29     57.73 o 
  21   2  10       10.17        5.10     11.25 o 
  22   2  10      366.03      337.26     25.61 o 
  23   2  10     3804.41     4088.04    111.28 o 
  24   2  10        2.24      -11.25     11.25 o 
  25   2  10       28.56        7.68     14.69 o 
  26   2  10      445.99      436.67     24.97 o 
  27   2  10       27.62       27.63      9.94 o 
  28   2  10       11.28       -0.30      9.09 o 
  29   2  10      822.25      894.65     32.14 o 
  30   2  10      310.89      329.18     18.99 o 
  31   2  10       39.44       33.20     11.07 o 
  32   2  10      471.91      461.50     29.63 o 
  33   2  10      243.86      200.66     19.35 o 
  34   2  10       47.20       49.54     10.30 o 
   1   3  10       83.17       52.62     10.69 o 
   2   3  10       70.05       40.51     10.65 o 
   3   3  10       93.00       62.95     16.72 o 
   4   3  10      937.22     1018.36     39.55 o 
   5   3  10     1063.70     1109.21     53.14 o 
   6   3  10      484.04      524.16     37.39 o 
   7   3  10       13.46       -1.70     16.83 o 
   8   3  10     1432.92     1578.34     88.40 o 
   9   3  10      658.25      759.14     46.06 o 
  10   3  10      205.96      189.68     18.41 o 
  11   3  10      855.76      909.28     39.10 o 
  12   3  10       27.49       16.70     11.14 o 
  13   3  10     1679.23     1845.04     57.79 o 
  14   3  10      125.04      137.34     17.86 o 
  15   3  10      790.31      875.64     51.50 o 
  16   3  10      134.65      172.50     29.01 o 
  17   3  10       86.34       84.56     20.12 o 
  18   3  10       45.38       30.76     15.88 o 
  19   3  10       92.36       72.56     14.21 o 
  20   3  10      117.73      118.53     15.91 o 
  21   3  10      990.32      983.66     36.86 o 
  22   3  10     1748.19     1507.34     51.45 o 
  23   3  10       31.42       33.72      9.36 o 
  24   3  10      252.14      212.53     19.80 o 
  25   3  10      301.08      269.01     22.29 o 
  26   3  10       31.65       15.00     11.66 o 
  27   3  10        6.68        1.97     10.70 o 
  28   3  10      268.63      262.91     20.36 o 
  29   3  10       15.34       19.31     16.61 o 
  30   3  10        4.94       -6.77      7.90 o 
  31   3  10       53.20       27.11      9.34 o 
  32   3  10        0.32       -2.30      6.63 o 
   0   4  10     1039.59     1052.95     57.37 o 
   1   4  10      264.50      211.53     26.85 o 
   2   4  10       55.65       66.00     16.55 o 
   3   4  10     1110.06     1051.25     57.10 o 
   4   4  10     2660.45     2776.65     95.94 o 
   5   4  10      807.00      819.31     50.17 o 
   6   4  10     4484.26     4546.29    108.85 o 
   7   4  10       91.65       32.34     15.00 o 
   8   4  10     1023.50      978.03     48.86 o 
   9   4  10      180.90      173.43     21.99 o 
  10   4  10      628.85      695.28     41.45 o 
  11   4  10     1554.44     1515.78     61.46 o 
  12   4  10     1490.60     1600.64     56.99 o 
  13   4  10       70.74       11.60     12.65 o 
  14   4  10      625.45      626.61     46.91 o 
  15   4  10     1149.71      985.10     59.52 o 
  16   4  10       67.55        3.74     12.95 o 
  17   4  10      711.81      660.64     36.83 o 
  18   4  10        8.07       21.94     12.06 o 
  19   4  10     2232.23     2257.07     91.13 o 
  20   4  10      319.31      351.03     21.75 o 
  21   4  10        1.06        8.57     14.35 o 
  22   4  10      374.41      334.19     25.11 o 
  23   4  10       62.62       26.33     14.35 o 
  24   4  10        1.24      -11.23     11.23 o 
  25   4  10      416.71      426.00     26.03 o 
  26   4  10       27.44       18.72      9.11 o 
  27   4  10       51.39       40.87     11.23 o 
  28   4  10      290.07      284.24     19.66 o 
  29   4  10      446.04      476.45     27.23 o 
  30   4  10       74.12       42.14     11.45 o 
  31   4  10       83.27       81.57     13.85 o 
  32   4  10       29.95       30.80     13.22 o 
   1   5  10     1668.61     1650.86     65.65 o 
   2   5  10      428.91      421.80     35.13 o 
   3   5  10      169.51      151.06     21.41 o 
   4   5  10     1130.24     1089.04    105.17 o 
   5   5  10     1185.23     1198.51     76.37 o 
   6   5  10     4828.76     4869.69    161.62 o 
   7   5  10       18.79        1.39     34.21 o 
   8   5  10     2032.10     1951.43    100.66 o 
   9   5  10     1778.12     1678.84     93.72 o 
  10   5  10      231.18      176.30     33.32 o 
  11   5  10       89.79       83.30     12.40 o 
  12   5  10      425.38      451.39     19.73 o 
  13   5  10      197.33      205.18     13.42 o 
  14   5  10     1857.45     1798.66     39.08 o 
  15   5  10      723.47      672.00     27.48 o 
  16   5  10      681.74      682.25     25.68 o 
  17   5  10     1086.20     1120.83     36.53 o 
  18   5  10      866.31      864.26     31.70 o 
  19   5  10       38.48       48.51     10.70 o 
  20   5  10      131.61      149.38     16.27 o 
  21   5  10      192.11      209.42     19.26 o 
  22   5  10      118.09      109.76     15.57 o 
  23   5  10      196.30      208.30     19.26 o 
  24   5  10      252.21      247.85     24.79 o 
  25   5  10       13.76       -6.60     13.65 o 
  26   5  10      527.32      541.72     26.05 o 
  27   5  10      109.83       94.30     12.17 o 
  28   5  10       75.64      107.29     13.25 o 
  29   5  10       27.08       32.68     17.73 o 
  30   5  10       32.95       22.31     13.22 o 
   0   6  10      300.15      252.57     19.24 o 
   1   6  10      376.27      327.78     15.45 o 
   2   6  10      130.91      115.51      9.79 o 
   3   6  10       32.06       14.16      7.51 o 
   4   6  10       47.29       48.94      9.28 o 
   5   6  10     2516.28     2446.20     55.54 o 
   6   6  10      680.72      650.32     25.22 o 
   7   6  10      163.84      153.68     14.60 o 
   8   6  10      172.64      222.47     16.90 o 
   9   6  10      545.74      576.40     26.16 o 
  10   6  10      941.93     1028.00     32.01 o 
  11   6  10     4391.54     4702.98     71.15 o 
  12   6  10     1426.37     1426.62     43.09 o 
  13   6  10      796.70      843.58     29.70 o 
  14   6  10      221.44      235.64     16.68 o 
  15   6  10       72.61       49.21     10.83 o 
  16   6  10      487.42      427.52     24.86 o 
  17   6  10      148.57      113.63     14.38 o 
  18   6  10        3.26       17.96     11.88 o 
  19   6  10      318.75      308.32     20.79 o 
  20   6  10       14.08        3.90     12.10 o 
  21   6  10        7.17      -13.25     13.25 o 
  22   6  10        9.23       -5.12     12.29 o 
  23   6  10       37.69       39.22     12.80 o 
  24   6  10       77.80       90.01     16.85 o 
  25   6  10        3.82       -4.94      6.53 o 
  26   6  10       77.24       93.63     11.70 o 
  27   6  10       45.81       47.26     10.56 o 
   1   7  10      395.70      412.90     20.16 o 
   2   7  10      780.48      742.71     28.12 o 
   3   7  10      675.23      680.50     27.27 o 
   4   7  10     1772.66     1946.58     46.87 o 
   5   7  10       93.14       76.24     10.90 o 
   6   7  10        7.63       -9.59     13.08 o 
   7   7  10      425.16      455.40     27.14 o 
   8   7  10      481.56      521.25     23.64 o 
   9   7  10      120.19      143.23     13.89 o 
  10   7  10      384.71      439.24     22.15 o 
  11   7  10      716.09      786.05     30.72 o 
  12   7  10       17.35       -1.50     11.35 o 
  13   7  10        2.42        5.39     11.39 o 
  14   7  10     1012.73     1036.45     36.93 o 
  15   7  10       23.71       26.10      9.74 o 
  16   7  10        0.75       -6.33     10.84 o 
  17   7  10      117.26      120.54     16.04 o 
  18   7  10       18.41        4.28      9.95 o 
  19   7  10       94.32      121.76     19.19 o 
  20   7  10       79.13       45.09     12.20 o 
  21   7  10      131.07       98.83     16.87 o 
  22   7  10       13.66        7.05     13.19 o 
  23   7  10        1.50        6.21      7.32 o 
  24   7  10      144.57      107.78     13.10 o 
   0   8  10      794.81      876.19     81.00 o 
   1   8  10       88.43       82.52     18.79 o 
   2   8  10      165.55      160.80     25.86 o 
   3   8  10        6.34      -15.36     16.28 o 
   4   8  10      109.96       99.95     19.13 o 
   5   8  10      377.24      414.11     27.47 o 
   6   8  10       24.53       49.01     16.58 o 
   7   8  10       47.77       58.07     20.46 o 
   8   8  10       69.65       76.30     16.64 o 
   9   8  10        2.07       -4.98     12.71 o 
  10   8  10       82.02       58.70     11.80 o 
  11   8  10       81.42       81.57     12.26 o 
  12   8  10      127.54       94.11     14.43 o 
  13   8  10      102.03       79.57     12.46 o 
  14   8  10       32.74       43.94     10.41 o 
  15   8  10      273.34      323.08     17.76 o 
  16   8  10       93.56      119.76     11.02 o 
  17   8  10       23.76       20.38      6.78 o 
  18   8  10        6.47        8.95      8.81 o 
  19   8  10       19.90       13.35      6.81 o 
  20   8  10       66.75       32.25     12.61 o 
   1   9  10       80.60       57.19     11.77 o 
   2   9  10      544.03      542.74     25.55 o 
   3   9  10       14.65       -4.28     10.45 o 
   4   9  10      153.59      133.44     15.00 o 
   5   9  10      144.25      158.07     33.05 o 
   6   9  10      209.76      199.44     42.74 o 
   7   9  10       21.87       -2.19     18.01 o 
   8   9  10      259.94      297.46     32.25 o 
   9   9  10      199.60      217.51     25.35 o 
  10   9  10       65.83       82.46     15.32 o 
  11   9  10       91.76       93.87     14.33 o 
  12   9  10      421.79      441.73     25.65 o 
  13   9  10       29.47       24.40     14.61 o 
   1   1  11      877.69      774.37     19.50 o 
   2   1  11      727.87      602.95     16.90 o 
   3   1  11     1021.44      916.24     23.01 o 
   4   1  11      725.49      699.61     19.68 o 
   5   1  11     7601.08     7518.28    162.02 o 
   6   1  11      214.42      254.82     15.66 o 
   7   1  11    10764.21    10914.80    127.58 o 
   8   1  11     1232.98     1173.06     32.44 o 
   9   1  11     4739.69     4932.12     86.88 o 
  10   1  11      407.85      468.51     29.33 o 
  11   1  11    10972.40    11165.52    180.18 o 
  12   1  11     1088.85     1086.44     57.88 o 
  13   1  11      613.87      656.51     36.91 o 
  14   1  11     1349.89     1478.99     55.99 o 
  15   1  11     1949.67     1832.24     64.38 o 
  16   1  11      139.20      173.11     23.22 o 
  17   1  11     2740.33     2963.09     85.48 o 
  18   1  11       84.62       62.43     21.73 o 
  19   1  11     1090.27     1070.80     75.63 o 
  20   1  11      239.36      215.90     33.69 o 
  21   1  11     3012.91     3198.09     84.65 o 
  22   1  11      145.96      165.87     21.40 o 
  23   1  11      332.07      347.54     30.78 o 
  24   1  11        8.30       25.11     16.72 o 
  25   1  11      555.56      499.01     43.35 o 
  26   1  11      314.85      319.67     30.33 o 
  27   1  11      452.56      465.93     28.40 o 
  28   1  11      379.88      397.13     29.62 o 
  29   1  11        1.86       17.33     14.78 o 
  30   1  11       22.86       13.64     11.96 o 
  31   1  11      375.33      402.15     27.80 o 
  32   1  11        3.44        4.85     11.84 o 
  33   1  11       77.22       52.30     12.95 o 
  34   1  11        0.11       10.46      9.58 o 
   0   2  11     4448.59     4660.75    118.12 o 
   1   2  11    16568.92    17126.83    184.04 o 
   2   2  11    11090.98    11915.84    172.12 o 
   3   2  11      377.31      284.83     31.28 o 
   4   2  11     8834.63     9145.65    141.81 o 
   5   2  11      742.99      774.97     33.01 o 
   6   2  11    10686.32    11031.81    234.84 o 
   7   2  11      654.49      701.77     31.24 o 
   8   2  11       69.67       90.66     18.88 o 
   9   2  11      481.17      483.44     36.60 o 
  10   2  11      872.02      878.86     49.00 o 
  11   2  11     1022.13      915.29     43.67 o 
  12   2  11     3426.86     3345.06     99.66 o 
  13   2  11       51.74       55.68     13.47 o 
  14   2  11     1992.44     2032.22     91.57 o 
  15   2  11      782.50      758.23     36.86 o 
  16   2  11     3130.35     3331.86     82.39 o 
  17   2  11       22.86       45.99     15.63 o 
  18   2  11       22.59       27.88     19.49 o 
  19   2  11      671.87      706.38     68.33 o 
  20   2  11      472.13      435.47     25.21 o 
  21   2  11       13.13       -7.30     18.07 o 
  22   2  11       10.71       16.46     15.27 o 
  23   2  11      360.14      352.71     31.95 o 
  24   2  11       45.08       20.44     14.41 o 
  25   2  11      248.83      242.92     30.72 o 
  26   2  11       39.83       12.49     11.58 o 
  27   2  11        2.61       -0.31     11.91 o 
  28   2  11       80.30       63.13     12.47 o 
  29   2  11      203.16      224.74     18.14 o 
  30   2  11      175.26      146.66     16.93 o 
  31   2  11       87.79       80.60      9.75 o 
  32   2  11       76.55       34.78     10.82 o 
  33   2  11        2.51        7.30      7.84 o 
  34   2  11       43.36       31.72     11.07 o 
   1   3  11    28481.13    28892.47    323.47 o 
   2   3  11     5037.41     4843.22     88.12 o 
   3   3  11     3050.41     2885.24     72.47 o 
   4   3  11      311.00      300.53     22.89 o 
   5   3  11    22832.90    24610.54    325.13 o 
   6   3  11      782.39      810.88     57.65 o 
   7   3  11     1525.09     1641.76     69.26 o 
   8   3  11      544.82      637.88     43.64 o 
   9   3  11     2274.97     2504.34     89.35 o 
  10   3  11        2.26       -7.74     27.95 o 
  11   3  11     2401.23     2375.95     75.48 o 
  12   3  11      839.29      862.49     45.36 o 
  13   3  11      595.77      566.52     47.01 o 
  14   3  11      300.57      302.62     27.32 o 
  15   3  11     2333.65     2663.22     83.09 o 
  16   3  11      980.48      953.03     66.00 o 
  17   3  11     1563.65     1559.39    115.15 o 
  18   3  11      332.38      322.51     24.75 o 
  19   3  11       85.16      111.56     17.26 o 
  20   3  11      370.81      387.56     23.68 o 
  21   3  11     1533.38     1542.71     50.04 o 
  22   3  11        5.69      -11.62     11.62 o 
  23   3  11      143.17      114.05     17.86 o 
  24   3  11      148.50      124.62     23.96 o 
  25   3  11      370.85      374.69     29.70 o 
  26   3  11       49.07       63.77     14.33 o 
  27   3  11      617.60      612.04     30.45 o 
  28   3  11        0.09        7.55      9.66 o 
  29   3  11        0.33       -9.09      9.09 o 
  30   3  11       29.05       20.03      8.82 o 
  31   3  11      653.31      561.93     26.53 o 
  32   3  11        4.56       11.60      6.65 o 
   0   4  11     1862.25     1841.68     78.30 o 
   1   4  11      225.94      292.36     23.15 o 
   2   4  11      999.09     1089.62     64.52 o 
   3   4  11      942.30      925.97     82.17 o 
   4   4  11     2857.50     2994.91    102.73 o 
   5   4  11      163.14      213.35     29.05 o 
   6   4  11     7241.97     7681.20    256.36 o 
   7   4  11        5.31       15.37     13.88 o 
   8   4  11     1181.17     1289.98     56.99 o 
   9   4  11      252.58      254.07     26.85 o 
  10   4  11     5259.56     5457.73    127.91 o 
  11   4  11      158.64      161.96     23.22 o 
  12   4  11       29.59       12.01     13.05 o 
  13   4  11       50.23       39.56     15.49 o 
  14   4  11     1547.13     1463.02     86.87 o 
  15   4  11      357.71      300.86     30.80 o 
  16   4  11      347.51      318.41     25.96 o 
  17   4  11      352.61      340.41     28.57 o 
  18   4  11      100.78      132.81     19.78 o 
  19   4  11      236.05      227.20     21.31 o 
  20   4  11      591.79      556.61     34.24 o 
  21   4  11      117.16      176.83     23.05 o 
  22   4  11       82.77       90.11     18.24 o 
  23   4  11      477.87      423.72     40.20 o 
  24   4  11       40.89       44.37     17.01 o 
  25   4  11      157.92      122.53     22.40 o 
  26   4  11      627.72      663.41     34.95 o 
  27   4  11      240.29      248.84     22.24 o 
  28   4  11      732.46      756.68     35.26 o 
  29   4  11       18.36       12.43      9.14 o 
  30   4  11      128.07      147.52     18.21 o 
  31   4  11        0.15       -7.96      7.96 o 
   1   5  11      986.58      979.72     54.56 o 
   2   5  11      804.24      837.86     49.79 o 
   3   5  11      590.48      591.37     42.17 o 
   4   5  11        0.23      -16.05     21.55 o 
   5   5  11     2511.46     2629.45    116.11 o 
   6   5  11      601.65      623.56     56.40 o 
   7   5  11      161.89      237.40     37.25 o 
   8   5  11     1686.71     1773.79     96.64 o 
   9   5  11      159.65      207.16     52.70 o 
  10   5  11      172.58      191.57     19.09 o 
  11   5  11     1724.22     1628.27     47.66 o 
  12   5  11     1382.17     1366.78     33.67 o 
  13   5  11      127.19      107.87     11.52 o 
  14   5  11     1043.30      986.69     30.84 o 
  15   5  11     2547.28     2457.48     62.64 o 
  16   5  11       88.78       94.73     11.79 o 
  17   5  11       53.33       45.29     12.20 o 
  18   5  11      266.39      237.22     19.03 o 
  19   5  11      331.16      358.53     22.65 o 
  20   5  11       25.55       50.06     20.55 o 
  21   5  11      625.16      643.80     48.03 o 
  22   5  11       54.78       55.55     20.11 o 
  23   5  11      111.81      128.60     24.39 o 
  24   5  11        0.09       -3.09     16.10 o 
  25   5  11      167.84      147.10     23.45 o 
  26   5  11       18.00       23.87     11.58 o 
  27   5  11      178.07      170.81     17.07 o 
  28   5  11      113.35       90.20     19.56 o 
  29   5  11      178.01      238.24     28.68 o 
  30   5  11        3.00        7.36     11.85 o 
   0   6  11     3549.24     3785.51     86.40 o 
   1   6  11      654.42      712.72     22.25 o 
   2   6  11      780.88      665.57     22.19 o 
   3   6  11       24.46       14.98      8.34 o 
   4   6  11     2222.86     2302.99     45.80 o 
   5   6  11      154.89      161.95     14.78 o 
   6   6  11      112.81       27.09      9.83 o 
   7   6  11      771.35      728.96     27.31 o 
   8   6  11      305.29      269.90     18.28 o 
   9   6  11     1209.07     1142.38     36.70 o 
  10   6  11      376.12      335.10     18.99 o 
  11   6  11       44.98       31.76      9.81 o 
  12   6  11      994.26     1028.34     35.51 o 
  13   6  11        0.03        8.18     13.96 o 
  14   6  11       21.99        9.38     11.40 o 
  15   6  11      409.68      387.68     21.95 o 
  16   6  11      369.64      381.15     23.56 o 
  17   6  11      162.09      164.68     16.90 o 
  18   6  11      174.72      194.81     17.52 o 
  19   6  11       18.10       11.75      9.71 o 
  20   6  11      314.83      314.28     20.51 o 
  21   6  11       62.22       59.75     15.01 o 
  22   6  11      157.65      142.62     17.96 o 
  23   6  11       21.92       22.25     22.23 o 
  24   6  11       64.39       78.55     13.49 o 
  25   6  11        0.09       -8.10     12.40 o 
  26   6  11      172.51      146.80     20.30 o 
  27   6  11        4.11        0.13     11.71 o 
   1   7  11      683.01      689.43     33.21 o 
   2   7  11      256.88      262.37     19.39 o 
   3   7  11        4.36       26.11     10.24 o 
   4   7  11        0.09       -5.84      9.31 o 
   5   7  11      551.87      536.94     24.41 o 
   6   7  11       63.16       41.66     13.17 o 
   7   7  11       66.07       51.35     12.36 o 
   8   7  11       81.48       77.58     11.62 o 
   9   7  11      313.30      332.79     22.85 o 
  10   7  11        0.26      -10.63     10.63 o 
  11   7  11      297.49      303.37     20.18 o 
  12   7  11        3.16       -3.03     10.57 o 
  13   7  11        6.19        9.77     10.44 o 
  14   7  11        1.84      -10.47     10.47 o 
  15   7  11      133.48      135.44     16.13 o 
  16   7  11        0.30        7.27      9.81 o 
  17   7  11       66.50       65.12     11.69 o 
  18   7  11        0.68       -4.00      9.58 o 
  19   7  11        4.62       -3.91      9.49 o 
  20   7  11       25.85       21.25     10.61 o 
  21   7  11      323.32      353.22     33.66 o 
  22   7  11        6.18       -8.97     10.35 o 
  23   7  11        1.63        4.43      9.38 o 
  24   7  11        0.06       -5.39      8.71 o 
   0   8  11      194.40      232.73     44.54 o 
   1   8  11      161.75      160.51     26.33 o 
   2   8  11        7.96       -7.77     16.57 o 
   3   8  11       36.47       43.55     17.56 o 
   4   8  11      572.03      589.19     31.95 o 
   5   8  11        1.37       23.79     13.04 o 
   6   8  11      580.19      596.08     37.44 o 
   7   8  11        1.54      -11.74     13.09 o 
   8   8  11        0.86        6.43     13.71 o 
   9   8  11        4.87       29.49     14.55 o 
  10   8  11      820.04      827.59     48.39 o 
  11   8  11       16.49       15.68     18.74 o 
  12   8  11      467.10      486.46     22.76 o 
  13   8  11        8.31       12.24      8.62 o 
  14   8  11      157.63      144.10     12.55 o 
  15   8  11      115.78      104.56     11.39 o 
  16   8  11       62.87       33.21      8.84 o 
  17   8  11       39.91       22.13      6.50 o 
  18   8  11        1.31       -7.89     18.37 o 
  19   8  11        5.52        8.13      7.74 o 
   1   9  11        3.86       -2.10      8.62 o 
   2   9  11        3.08       -3.76     11.75 o 
   3   9  11       82.10       87.56     13.57 o 
   4   9  11        4.49        1.05     11.99 o 
   5   9  11       15.93        5.70     13.67 o 
   6   9  11       12.14        3.09     26.99 o 
   7   9  11       75.74       77.42     15.89 o 
   8   9  11       74.97       76.33     15.90 o 
   9   9  11        1.72       11.48     10.68 o 
  10   9  11       25.30       12.24      9.87 o 
  11   9  11        4.60        4.57      7.26 o 
  12   9  11        1.19       14.04      8.21 o 
   0   0  12    14458.06    15898.71    268.55 o 
   1   0  12     3597.57     3552.62     86.76 o 
   2   0  12     3669.57     3625.92     84.15 o 
   3   0  12     7997.23     7908.63    312.84 o 
   4   0  12       69.36       11.80     11.58 o 
   5   0  12     8628.33     8309.95    227.94 o 
   6   0  12      104.37       17.50     10.58 o 
   7   0  12     2798.32     2868.84     85.41 o 
   8   0  12     4861.82     5164.59    124.71 o 
   9   0  12    18991.09    19205.90    324.79 o 
  10   0  12     6185.43     6605.59    168.66 o 
  11   0  12     9416.74     9800.46    260.49 o 
  12   0  12     5749.75     6152.19    151.81 o 
  13   0  12     3769.86     4181.58    122.85 o 
  14   0  12      639.25      660.20     47.26 o 
  15   0  12      773.98      861.42     66.87 o 
  16   0  12      518.11      443.36     41.62 o 
  17   0  12     3937.03     4442.61    137.56 o 
  18   0  12        6.58        3.82     21.00 o 
  19   0  12     2700.20     3062.70    225.78 o 
  20   0  12     3086.55     3408.13    122.98 o 
  21   0  12      597.31      578.68     61.97 o 
  22   0  12      454.13      503.75     47.80 o 
  23   0  12      894.36      815.32     60.57 o 
  24   0  12      421.42      445.50     46.45 o 
  25   0  12       96.80       53.48     31.02 o 
  26   0  12     1025.31     1029.13     87.26 o 
  27   0  12       75.49       41.17     23.43 o 
  28   0  12      564.88      599.26     46.14 o 
  29   0  12      764.28      898.37     78.97 o 
  30   0  12       45.73      -21.52     23.79 o 
  31   0  12       23.56        3.45     18.71 o 
  32   0  12      145.35      169.59     32.67 o 
  33   0  12       75.85       44.20     17.07 o 
  34   0  12        5.08        5.44     11.42 o 
   1   1  12       72.19       53.18      7.25 o 
   2   1  12      104.65       80.26      7.79 o 
   3   1  12        0.64       10.88      7.42 o 
   4   1  12     1432.17     1373.38     42.02 o 
   5   1  12     3149.59     3400.00     70.85 o 
   6   1  12     2851.68     2708.34     73.87 o 
   7   1  12     1149.79     1074.61     71.17 o 
   8   1  12     1999.00     2036.30     60.44 o 
   9   1  12      138.32      202.69     17.23 o 
  10   1  12     1412.88     1370.15     44.31 o 
  11   1  12      584.72      582.25     29.97 o 
  12   1  12        5.32       -8.21     11.46 o 
  13   1  12      488.39      506.05     29.29 o 
  14   1  12       11.16        6.98     11.98 o 
  15   1  12        4.23       17.31     11.92 o 
  16   1  12      103.08      132.13     20.98 o 
  17   1  12      380.36      345.76     27.30 o 
  18   1  12      225.65      218.34     23.28 o 
  19   1  12      135.81      115.91     23.03 o 
  20   1  12      248.23      230.07     20.06 o 
  21   1  12     1000.60     1070.89     47.72 o 
  22   1  12       69.26       40.99     12.48 o 
  23   1  12       86.61       88.39     14.84 o 
  24   1  12       10.75       29.55     12.10 o 
  25   1  12      544.22      585.96     38.29 o 
  26   1  12        0.69        5.92     15.64 o 
  27   1  12      203.27      207.74     29.57 o 
  28   1  12      222.27      227.91     20.31 o 
  29   1  12       13.05       18.10     10.17 o 
  30   1  12        2.38       19.15     12.13 o 
  31   1  12        4.59       26.13     14.98 o 
  32   1  12       10.91       11.23     11.66 o 
  33   1  12        0.11        0.75      8.32 o 
  34   1  12       24.19       34.79     19.99 o 
   0   2  12   110682.53   112144.04   1531.09 o 
   1   2  12     3408.25     3472.94    100.78 o 
   2   2  12     1186.88     1190.20     34.97 o 
   3   2  12    14371.47    14694.81    208.49 o 
   4   2  12     7002.78     7575.06    152.82 o 
   5   2  12      494.71      457.03     26.29 o 
   6   2  12     5984.88     6106.26    131.97 o 
   7   2  12     2276.47     2176.46     85.27 o 
   8   2  12      125.05       90.77     13.94 o 
   9   2  12     2369.79     2276.10    127.49 o 
  10   2  12     9229.80     9333.29    490.84 o 
  11   2  12      994.89      884.96     52.03 o 
  12   2  12     1157.14      853.51    101.69 o 
  13   2  12      905.47      922.70     48.21 o 
  14   2  12       45.75       14.95     10.35 o 
  15   2  12      746.29      746.16     37.84 o 
  16   2  12     2465.65     2538.47     74.17 o 
  17   2  12     1999.98     1980.34     71.84 o 
  18   2  12      230.98      226.33     35.19 o 
  19   2  12     2315.01     2404.61     81.85 o 
  20   2  12      907.80      884.76     49.59 o 
  21   2  12      148.65      190.30     19.35 o 
  22   2  12       42.72       29.72     17.58 o 
  23   2  12      100.52       49.72     14.32 o 
  24   2  12      137.23      159.18     28.64 o 
  25   2  12      783.24      830.31     54.30 o 
  26   2  12      123.62       76.10     13.83 o 
  27   2  12      288.88      259.77     21.27 o 
  28   2  12      160.43      141.95     14.32 o 
  29   2  12      130.53       94.24     11.69 o 
  30   2  12       47.12       58.27      9.66 o 
  31   2  12       11.94       -0.46     11.57 o 
  32   2  12       93.23       84.91     14.62 o 
  33   2  12      291.57      170.95     15.90 o 
   1   3  12     5340.37     5479.28     97.61 o 
   2   3  12    29524.81    31923.56    407.00 o 
   3   3  12       15.85       48.53     13.17 o 
   4   3  12     5685.78     6272.62    120.79 o 
   5   3  12      101.04      149.81     18.52 o 
   6   3  12       18.40        3.23     19.00 o 
   7   3  12       36.97       47.36     17.76 o 
   8   3  12       24.68       -3.89     15.02 o 
   9   3  12      933.84      939.25     55.16 o 
  10   3  12        7.73        4.96     15.05 o 
  11   3  12     1608.42     1757.12     66.60 o 
  12   3  12      228.32      215.02     25.00 o 
  13   3  12        2.96       -2.90     13.90 o 
  14   3  12      184.01      186.50     24.34 o 
  15   3  12      145.98      158.20     21.93 o 
  16   3  12       72.11       45.77     16.13 o 
  17   3  12       19.15       12.27     16.33 o 
  18   3  12      319.31      399.96     40.45 o 
  19   3  12       91.30       72.93     20.42 o 
  20   3  12     1803.23     1637.34     65.07 o 
  21   3  12       16.69        9.63     10.55 o 
  22   3  12       10.29       -9.91      9.91 o 
  23   3  12        2.50       12.40     10.78 o 
  24   3  12       42.63       53.09     13.02 o 
  25   3  12      718.33      767.05     40.98 o 
  26   3  12      128.80       94.90     13.80 o 
  27   3  12      434.14      439.55     22.82 o 
  28   3  12       44.50       53.08      9.59 o 
  29   3  12        4.03       -9.72      9.72 o 
  30   3  12        3.01       -8.50      8.50 o 
  31   3  12       10.74       10.04      6.64 o 
  32   3  12       17.70       16.83      9.36 o 
   0   4  12      859.61      807.07     53.68 o 
   1   4  12     4646.72     4856.04     98.42 o 
   2   4  12      260.15      274.02     51.65 o 
   3   4  12      586.04      514.53     42.73 o 
   4   4  12      154.50      145.02     26.67 o 
   5   4  12     1016.28     1076.99     90.80 o 
   6   4  12      770.68      630.82     47.69 o 
   7   4  12     2516.32     2586.58     83.52 o 
   8   4  12      202.10      149.50     21.31 o 
   9   4  12     5611.73     5687.78    133.95 o 
  10   4  12     1624.17     1662.35     68.06 o 
  11   4  12      119.12      115.31     20.02 o 
  12   4  12      161.68      131.53     20.26 o 
  13   4  12      671.87      617.43     41.18 o 
  14   4  12       50.07       40.88     12.73 o 
  15   4  12      327.39      309.21     46.27 o 
  16   4  12       31.94      -11.71     15.83 o 
  17   4  12      430.25      424.67     31.00 o 
  18   4  12       32.77       16.59     17.89 o 
  19   4  12      853.41      849.80     42.77 o 
  20   4  12      232.26      196.01     20.78 o 
  21   4  12        7.81       26.26     15.32 o 
  22   4  12       68.58       83.99     23.62 o 
  23   4  12      642.28      657.43     48.94 o 
  24   4  12       89.52       98.70     22.43 o 
  25   4  12       12.08        0.01     22.31 o 
  26   4  12      126.77      168.06     31.10 o 
  27   4  12       12.71       38.12     14.50 o 
  28   4  12       75.65       60.22     17.16 o 
  29   4  12       21.85       -2.93     12.06 o 
  30   4  12       42.56       28.11     10.93 o 
  31   4  12        9.00       18.58      7.73 o 
   1   5  12      429.07      371.59     34.65 o 
   2   5  12     2668.63     2646.38     92.61 o 
   3   5  12        1.60       15.19     14.14 o 
   4   5  12       32.05      -22.48     22.48 o 
   5   5  12     4632.81     4928.10    166.80 o 
   6   5  12     3342.34     3395.05    136.55 o 
   7   5  12       43.14       25.24     19.77 o 
   8   5  12       45.86       46.91     12.21 o 
   9   5  12     1767.85     1724.75     43.78 o 
  10   5  12       40.36       30.18      9.38 o 
  11   5  12      100.15       76.47     10.71 o 
  12   5  12       22.25        2.60      8.65 o 
  13   5  12       70.68       52.95      9.18 o 
  14   5  12     1286.01     1268.12     35.16 o 
  15   5  12     1408.15     1390.32     39.84 o 
  16   5  12       74.38       82.25     12.68 o 
  17   5  12      336.61      311.65     33.47 o 
  18   5  12      966.50     1087.20     44.24 o 
  19   5  12       37.55       15.26     13.19 o 
  20   5  12       78.15       66.62     21.85 o 
  21   5  12       13.29      -10.57     17.27 o 
  22   5  12       60.79       77.77     20.76 o 
  23   5  12       40.19       26.18     25.41 o 
  24   5  12       93.15      102.25     22.50 o 
  25   5  12      307.97      312.15     30.35 o 
  26   5  12       32.00       39.71     12.33 o 
  27   5  12       98.06       89.36     13.48 o 
  28   5  12      248.37      230.51     23.64 o 
  29   5  12       21.83       25.76     12.28 o 
   0   6  12       32.43       20.52     13.66 o 
   1   6  12      535.36      537.12     23.07 o 
   2   6  12       49.19       42.60      9.42 o 
   3   6  12      531.18      617.10     22.54 o 
   4   6  12      226.63      198.07     14.99 o 
   5   6  12      873.01      853.29     29.54 o 
   6   6  12      550.50      541.39     22.12 o 
   7   6  12      140.89      160.99     13.92 o 
   8   6  12       53.56       38.36     10.04 o 
   9   6  12      486.97      529.19     25.47 o 
  10   6  12      728.93      737.23     29.50 o 
  11   6  12      586.72      546.38     28.84 o 
  12   6  12      341.77      308.31     22.50 o 
  13   6  12     1097.01     1141.12     53.00 o 
  14   6  12       54.96       39.06     10.44 o 
  15   6  12       28.37       19.05     10.66 o 
  16   6  12       14.39        2.66      9.94 o 
  17   6  12      267.86      234.22     18.77 o 
  18   6  12       56.29       54.87     11.84 o 
  19   6  12       39.89       23.44     10.10 o 
  20   6  12       13.47       17.32     10.98 o 
  21   6  12       50.34       46.14     15.76 o 
  22   6  12        6.24        5.96     32.84 o 
  23   6  12       72.31       41.99     14.05 o 
  24   6  12        1.84        5.55     10.05 o 
  25   6  12       19.34        4.36      6.84 o 
  26   6  12       11.76       18.04     14.67 o 
  27   6  12        3.76       -9.89     11.44 o 
   1   7  12       49.57       42.32     12.75 o 
   2   7  12      330.13      308.44     23.56 o 
   3   7  12       42.01       67.80     13.14 o 
   4   7  12     1636.07     1680.62     51.76 o 
   5   7  12     1415.24     1571.07     60.32 o 
   6   7  12      177.77      183.61     20.95 o 
   7   7  12       29.35       27.13     11.78 o 
   8   7  12     2151.15     2285.22     53.35 o 
   9   7  12      173.55      174.27     16.81 o 
  10   7  12      121.29       96.94     13.12 o 
  11   7  12      568.21      589.38     26.56 o 
  12   7  12      204.75      230.36     19.56 o 
  13   7  12      367.58      403.42     24.14 o 
  14   7  12      200.46      191.08     16.44 o 
  15   7  12      287.96      329.88     20.62 o 
  16   7  12        6.66       17.42     10.39 o 
  17   7  12      189.76      208.17     16.28 o 
  18   7  12      196.41      181.31     14.70 o 
  19   7  12        2.17        7.16      8.61 o 
  20   7  12        4.99       -7.11      9.33 o 
  21   7  12      121.29       75.64     13.66 o 
  22   7  12       24.51       19.31      8.28 o 
  23   7  12       50.42       51.38      7.53 o 
   0   8  12       82.76       40.10     26.81 o 
   1   8  12      597.73      614.92     51.47 o 
   2   8  12        4.88       37.45     18.33 o 
   3   8  12      162.41      143.30     25.49 o 
   4   8  12      166.51      169.85     20.67 o 
   5   8  12      218.45      194.13     23.14 o 
   6   8  12       84.05      119.86     18.83 o 
   7   8  12        3.87      -15.26     15.26 o 
   8   8  12        0.55       11.88     14.01 o 
   9   8  12       11.04       16.64     13.83 o 
  10   8  12       10.17        2.32     18.69 o 
  11   8  12        0.36        9.14      9.05 o 
  12   8  12       39.92       36.25     15.77 o 
  13   8  12      220.04      210.83     19.48 o 
  14   8  12       46.84       41.49      9.02 o 
  15   8  12      249.56      258.23     16.61 o 
  16   8  12      294.33      303.49     17.05 o 
  17   8  12        6.18        7.54      9.77 o 
  18   8  12       28.42       15.82     22.89 o 
   1   9  12      321.80      356.88     19.83 o 
   2   9  12      216.70      203.79     15.58 o 
   3   9  12       16.85       22.27      8.33 o 
   4   9  12       62.54       31.29     21.34 o 
   5   9  12      682.23      721.24     38.49 o 
   6   9  12      367.86      389.50     28.61 o 
   7   9  12       43.34       55.82     13.73 o 
   8   9  12      212.18      202.17     21.24 o 
   9   9  12       30.12       25.50     10.34 o 
  10   9  12        2.30        2.41     18.31 o 
  11   9  12      298.58      302.46     16.94 o 
   1   1  13      123.29      116.69     11.70 o 
   2   1  13    14860.46    14039.94    193.84 o 
   3   1  13     2516.42     2480.85     50.97 o 
   4   1  13     8739.03     8862.63    169.83 o 
   5   1  13     4408.92     4588.24    106.87 o 
   6   1  13      558.78      607.33     28.91 o 
   7   1  13       12.03       38.58     16.83 o 
   8   1  13    19729.70    20381.01   1071.88 o 
   9   1  13      114.71      114.60     22.51 o 
  10   1  13     1660.33     1575.16     56.54 o 
  11   1  13        7.37       16.66     10.71 o 
  12   1  13     3779.50     3879.16     84.41 o 
  13   1  13      473.65      501.88     30.54 o 
  14   1  13      551.78      457.58     30.05 o 
  15   1  13     1283.86     1470.14     52.57 o 
  16   1  13      212.34      240.98     22.91 o 
  17   1  13      386.83      371.86     28.17 o 
  18   1  13     5214.17     5766.35    116.96 o 
  19   1  13      183.77      154.33     15.34 o 
  20   1  13      649.79      644.90     29.61 o 
  21   1  13      534.69      545.41     27.13 o 
  22   1  13      171.68      157.06     19.28 o 
  23   1  13      440.20      436.79     31.55 o 
  24   1  13     1652.32     1857.49     84.09 o 
  25   1  13      607.42      683.13     50.64 o 
  26   1  13      266.61      280.17     30.54 o 
  27   1  13        8.31       24.49     13.32 o 
  28   1  13      349.31      359.30     24.58 o 
  29   1  13       76.39      110.58     16.01 o 
  30   1  13      178.15      187.93     24.63 o 
  31   1  13       11.39       10.51     11.23 o 
  32   1  13       30.84       26.20     10.80 o 
  33   1  13       51.02       43.13      9.99 o 
  34   1  13      278.44      214.22     24.69 o 
   0   2  13     5322.71     5498.47    120.78 o 
   1   2  13      627.90      626.45     26.73 o 
   2   2  13      830.91      873.04     30.80 o 
   3   2  13      700.09      703.05     33.46 o 
   4   2  13      486.67      498.29     28.62 o 
   5   2  13        0.74       11.18      9.22 o 
   6   2  13      270.95      236.57     20.65 o 
   7   2  13      295.15      336.52     24.16 o 
   8   2  13      225.66      236.88     21.31 o 
   9   2  13      105.81       77.38     19.06 o 
  10   2  13       82.41       55.70     25.55 o 
  11   2  13       28.87       48.79     27.27 o 
  12   2  13      545.28      576.05     98.86 o 
  13   2  13      421.36      414.39     44.05 o 
  14   2  13      539.95      547.70     38.07 o 
  15   2  13      335.50      302.59     28.50 o 
  16   2  13     1299.18     1208.56     67.29 o 
  17   2  13       28.61       -1.01     23.07 o 
  18   2  13     1036.38     1046.45     47.67 o 
  19   2  13      350.29      365.24     25.09 o 
  20   2  13      280.41      241.61     21.52 o 
  21   2  13      388.45      427.08     27.36 o 
  22   2  13        4.00       10.51     16.46 o 
  23   2  13      465.19      537.64     44.01 o 
  24   2  13       49.68       46.74     15.27 o 
  25   2  13      174.51      167.42     26.52 o 
  26   2  13        1.13       -2.28      9.82 o 
  27   2  13        1.56       23.77     10.18 o 
  28   2  13        6.77       -8.17      8.17 o 
  29   2  13        5.04       -7.10      9.10 o 
  30   2  13       70.25       90.28     13.60 o 
  31   2  13        0.71        3.51      7.94 o 
  32   2  13       19.57       34.91      9.79 o 
  33   2  13       27.32       22.38      9.22 o 
   1   3  13     3281.38     3304.54     84.00 o 
   2   3  13    15932.55    16850.53    247.00 o 
   3   3  13     1515.41     1516.36     54.62 o 
   4   3  13     4840.36     5204.19    113.07 o 
   5   3  13      371.87      429.50     29.47 o 
   6   3  13     1159.85     1054.87     45.56 o 
   7   3  13      860.63      832.53     52.40 o 
   8   3  13     3558.01     3376.76    163.35 o 
   9   3  13      825.73      780.93    106.51 o 
  10   3  13      200.29      164.95     27.70 o 
  11   3  13        4.68       -0.06     17.66 o 
  12   3  13     2752.57     2720.27     87.18 o 
  13   3  13       52.22       31.44     17.69 o 
  14   3  13     2497.55     2409.39     82.15 o 
  15   3  13       61.24       55.92     16.06 o 
  16   3  13       74.33       40.30     12.30 o 
  17   3  13       62.23       40.35     15.67 o 
  18   3  13     1723.46     1714.92     66.41 o 
  19   3  13        0.48        0.06     15.92 o 
  20   3  13      792.62      804.64     36.59 o 
  21   3  13      477.23      407.57     26.29 o 
  22   3  13       54.09       43.33     13.20 o 
  23   3  13      429.56      431.93     24.06 o 
  24   3  13      270.46      218.27     16.76 o 
  25   3  13       18.33       32.30     10.97 o 
  26   3  13        2.06       -9.72      9.72 o 
  27   3  13      278.03      282.81     18.19 o 
  28   3  13      751.31      740.78     27.19 o 
  29   3  13       84.69       82.78     11.27 o 
  30   3  13      107.20       82.43     15.66 o 
  31   3  13        2.39       -3.64      6.20 o 
   0   4  13     2515.67     2394.90     96.75 o 
   1   4  13      106.83      103.34     17.83 o 
   2   4  13      939.51      927.52     58.47 o 
   3   4  13      429.54      460.17     42.20 o 
   4   4  13      409.34      380.80     39.64 o 
   5   4  13      677.40      752.25     53.54 o 
   6   4  13      132.26      131.29     25.67 o 
   7   4  13     5482.78     5569.71    201.87 o 
   8   4  13      375.81      407.44     34.70 o 
   9   4  13     1108.29     1133.87     57.07 o 
  10   4  13      888.90      844.81     49.49 o 
  11   4  13     1720.87     1779.58     72.28 o 
  12   4  13      173.79      188.35     24.31 o 
  13   4  13     1187.00     1177.16     48.43 o 
  14   4  13      511.88      499.60     32.28 o 
  15   4  13      178.84      149.43     22.57 o 
  16   4  13       73.52       46.77     14.96 o 
  17   4  13      651.62      623.13     42.83 o 
  18   4  13      370.60      343.41     52.17 o 
  19   4  13      184.21      231.21     33.08 o 
  20   4  13       64.43       92.87     14.88 o 
  21   4  13        0.04       11.22     14.45 o 
  22   4  13      524.17      488.78     42.47 o 
  23   4  13      469.49      461.44     41.15 o 
  24   4  13       56.32       69.92     20.40 o 
  25   4  13      457.85      566.72     41.80 o 
  26   4  13      663.66      671.24     62.51 o 
  27   4  13       13.48       13.66     14.31 o 
  28   4  13      106.57      110.82     20.04 o 
  29   4  13      442.43      438.44     29.50 o 
  30   4  13        0.17        4.77      8.03 o 
   1   5  13      309.05      296.68     41.05 o 
   2   5  13     2665.40     2611.20    117.79 o 
   3   5  13      557.33      607.27     56.62 o 
   4   5  13      752.91      821.28     65.86 o 
   5   5  13       30.60       10.96     35.93 o 
   6   5  13     2033.71     2083.55     70.33 o 
   7   5  13       91.69      101.59     15.62 o 
   8   5  13      137.39       70.88     12.68 o 
   9   5  13      370.62      337.87     22.08 o 
  10   5  13       43.22       11.94      9.39 o 
  11   5  13      125.97      102.10     12.73 o 
  12   5  13       40.57      -10.47     10.47 o 
  13   5  13      893.66      846.31     31.28 o 
  14   5  13     1439.17     1458.69     41.29 o 
  15   5  13      910.91      846.86     34.05 o 
  16   5  13       30.78       18.16     13.17 o 
  17   5  13       57.93       33.47     16.62 o 
  18   5  13      552.18      605.32     39.91 o 
  19   5  13       13.04       19.93     14.42 o 
  20   5  13       89.15      116.33     20.07 o 
  21   5  13      104.44       75.88     18.89 o 
  22   5  13      784.22      813.65     52.14 o 
  23   5  13        9.93        8.26     15.15 o 
  24   5  13      360.15      350.91     33.02 o 
  25   5  13       32.89       46.96     14.94 o 
  26   5  13       24.97       15.77      9.80 o 
  27   5  13        0.65       -3.17      8.52 o 
  28   5  13      431.31      479.59     29.11 o 
   0   6  13      138.46      108.98     20.39 o 
   1   6  13     1036.22     1110.57     36.48 o 
   2   6  13     1238.02     1287.11     44.72 o 
   3   6  13      232.92      205.88     15.65 o 
   4   6  13      409.04      397.75     24.09 o 
   5   6  13       17.95       54.93     10.99 o 
   6   6  13        7.60       -8.43      8.43 o 
   7   6  13      100.61       68.35     11.40 o 
   8   6  13      642.60      649.62     28.49 o 
   9   6  13     1843.18     1851.87     48.41 o 
  10   6  13     1402.21     1452.84     42.69 o 
  11   6  13      257.26      300.34     22.03 o 
  12   6  13      997.59      987.92     37.93 o 
  13   6  13     1450.29     1370.73     40.56 o 
  14   6  13       65.03       57.04     10.60 o 
  15   6  13      236.76      255.06     18.27 o 
  16   6  13       36.31       35.97     10.04 o 
  17   6  13      219.53      246.90     18.51 o 
  18   6  13        2.07        5.67     14.59 o 
  19   6  13      426.93      456.28     26.50 o 
  20   6  13      229.30      246.97     35.37 o 
  21   6  13       73.68       75.83     13.56 o 
  22   6  13       11.16        6.65     11.88 o 
  23   6  13      205.74      168.95     20.53 o 
  24   6  13       34.34       41.51      9.96 o 
  25   6  13      100.06       71.93     13.10 o 
  26   6  13      101.73       72.70     32.05 o 
   1   7  13      110.21      110.29     15.05 o 
   2   7  13      448.32      433.93     27.27 o 
   3   7  13        3.33       -4.69     11.70 o 
   4   7  13        8.87       -0.62     13.49 o 
   5   7  13      215.76      194.46     21.70 o 
   6   7  13      182.66      210.56     27.08 o 
   7   7  13      100.24      108.83     15.81 o 
   8   7  13      138.36      139.06     15.30 o 
   9   7  13       47.48       42.49     12.17 o 
  10   7  13        2.24       -2.45     10.36 o 
  11   7  13       70.39       37.38     12.27 o 
  12   7  13      371.67      344.54     20.02 o 
  13   7  13        5.95        6.60     11.28 o 
  14   7  13        9.87        6.61      9.93 o 
  15   7  13        1.64       -3.73     13.48 o 
  16   7  13        3.40        3.10     10.09 o 
  17   7  13       49.88       58.18     10.90 o 
  18   7  13      180.38      176.90     13.73 o 
  19   7  13       25.91       53.90     10.05 o 
  20   7  13      168.52      191.12     16.45 o 
  21   7  13        6.66       12.54     12.21 o 
  22   7  13       58.35       56.43      9.10 o 
   0   8  13       95.88      147.16     35.89 o 
   1   8  13      674.78      785.81     51.88 o 
   2   8  13      372.74      414.63     37.42 o 
   3   8  13      934.93      904.18     54.36 o 
   4   8  13       19.36       34.41     20.60 o 
   5   8  13       56.35       16.48     27.93 o 
   6   8  13       12.72       13.29     14.83 o 
   7   8  13      286.53      302.42     26.35 o 
   8   8  13        0.81       29.47     16.88 o 
   9   8  13      436.22      504.28     36.45 o 
  10   8  13      173.30      162.75     19.76 o 
  11   8  13       61.25       67.33     11.39 o 
  12   8  13        1.82       16.65      9.35 o 
  13   8  13      643.38      631.68     25.69 o 
  14   8  13       10.92       -6.36      8.77 o 
  15   8  13      400.14      366.77     26.05 o 
  16   8  13       39.80       20.85      6.63 o 
  17   8  13      103.84      130.90     14.95 o 
   1   9  13        9.69       -0.68     16.49 o 
   2   9  13        4.64       -6.51      8.11 o 
   3   9  13        0.04        4.46     13.02 o 
   4   9  13       45.20       40.06     10.74 o 
   5   9  13        5.65       10.54     10.94 o 
   6   9  13        1.48       24.29     14.41 o 
   7   9  13       94.90      104.84     25.92 o 
   8   9  13      407.37      408.25     27.84 o 
   9   9  13       55.48       64.41     12.46 o 
   0   0  14    27298.44    28996.41    619.67 o 
   1   0  14     2501.46     2357.65    108.66 o 
   2   0  14    16012.70    16807.21    276.97 o 
   3   0  14     1712.76     1579.04     66.42 o 
   4   0  14     2666.78     2674.69     76.14 o 
   5   0  14     2468.21     2578.69    113.81 o 
   6   0  14     2048.95     1999.52    100.92 o 
   7   0  14     7162.40     7111.44    219.98 o 
   8   0  14     6659.33     6647.79    154.33 o 
   9   0  14     1871.50     1918.22     75.61 o 
  10   0  14     8300.27     8544.17    189.47 o 
  11   0  14     1134.66     1220.06     63.44 o 
  12   0  14     2389.80     2392.47    107.72 o 
  13   0  14     4505.24     4855.67    140.37 o 
  14   0  14     3931.88     4272.99    234.99 o 
  15   0  14     4064.13     4282.52    135.35 o 
  16   0  14    12784.81    14177.41    292.97 o 
  17   0  14       23.13        8.93     39.68 o 
  18   0  14     1051.92      989.96     79.55 o 
  19   0  14       34.55       -4.31     12.23 o 
  20   0  14      600.23      544.58     33.68 o 
  21   0  14      570.32      587.78     62.76 o 
  22   0  14     1733.30     1645.58     68.36 o 
  23   0  14      104.43       57.30     35.02 o 
  24   0  14       30.15       37.43     24.35 o 
  25   0  14     1449.09     1560.27    109.99 o 
  26   0  14      483.91      404.58     57.07 o 
  27   0  14      369.51      320.50     48.65 o 
  28   0  14       11.67      -14.27     23.97 o 
  29   0  14      300.74      228.39     39.90 o 
  30   0  14      327.03      316.79     43.08 o 
  31   0  14      252.33      230.45     35.49 o 
  32   0  14      224.30      167.31     27.90 o 
  33   0  14       20.95       -3.38     14.08 o 
   1   1  14       15.32       15.27      9.68 o 
   2   1  14      974.10      915.68     30.88 o 
   3   1  14        0.64        8.82      9.57 o 
   4   1  14     1242.04     1189.54     41.99 o 
   5   1  14     2285.46     2318.15     89.41 o 
   6   1  14     2516.88     2596.92    134.44 o 
   7   1  14      385.70      374.84     41.98 o 
   8   1  14     4169.71     4310.08    116.81 o 
   9   1  14     1187.52     1208.45     59.19 o 
  10   1  14       32.07      -11.15     17.84 o 
  11   1  14     1146.19     1260.42     52.89 o 
  12   1  14     2767.38     2957.89     97.67 o 
  13   1  14      286.15      285.26     27.86 o 
  14   1  14       41.79        6.94     15.24 o 
  15   1  14      535.02      622.97     35.26 o 
  16   1  14       17.24       16.78     13.72 o 
  17   1  14      684.79      591.41     44.82 o 
  18   1  14      555.45      526.68     26.83 o 
  19   1  14       47.04       78.62     12.50 o 
  20   1  14      260.55      259.35     21.43 o 
  21   1  14      205.15      226.48     21.43 o 
  22   1  14      152.76      142.62     16.78 o 
  23   1  14        5.13        1.32     12.42 o 
  24   1  14       19.00       20.99     13.99 o 
  25   1  14        4.64       -3.57     13.36 o 
  26   1  14       53.73       19.15     11.69 o 
  27   1  14       51.86       45.59     15.81 o 
  28   1  14       29.02       24.07     12.25 o 
  29   1  14      191.36      159.16     18.06 o 
  30   1  14      186.99      152.18     16.46 o 
  31   1  14      114.13      122.76     18.32 o 
  32   1  14        0.02       -9.11      9.11 o 
  33   1  14       21.68       35.21      9.65 o 
   0   2  14      880.97      541.64     45.25 o 
   1   2  14      289.05      357.58     18.82 o 
   2   2  14     1038.01     1112.26     32.39 o 
   3   2  14     6325.74     6424.48    152.17 o 
   4   2  14      788.88      685.72     29.93 o 
   5   2  14     2711.05     3009.04    161.18 o 
   6   2  14      153.31       21.01     13.12 o 
   7   2  14     2521.38     2666.40     70.95 o 
   8   2  14       23.66       -8.52     19.23 o 
   9   2  14     1822.28     1763.10     75.29 o 
  10   2  14     1643.29     1632.53     73.50 o 
  11   2  14       82.49       63.53     22.49 o 
  12   2  14      858.72      941.45     56.61 o 
  13   2  14     3112.71     3294.81    110.98 o 
  14   2  14      327.52      302.21     46.81 o 
  15   2  14     1349.71     1429.11     60.99 o 
  16   2  14     1294.48     1277.93     70.84 o 
  17   2  14      639.18      626.22     32.51 o 
  18   2  14     2401.89     2434.29     58.11 o 
  19   2  14      711.11      700.72     34.69 o 
  20   2  14      644.91      630.59     37.18 o 
  21   2  14     1005.80      976.57     36.32 o 
  22   2  14     1272.87     1293.50     52.00 o 
  23   2  14       50.92       48.85     16.38 o 
  24   2  14       20.57       -3.68     13.76 o 
  25   2  14       38.22       18.78     12.15 o 
  26   2  14     1264.41     1360.35     41.55 o 
  27   2  14        9.85       11.32      8.80 o 
  28   2  14      552.67      559.06     32.63 o 
  29   2  14      319.06      321.00     23.52 o 
  30   2  14       41.36       31.48     11.00 o 
  31   2  14        8.83       10.82      9.00 o 
  32   2  14      163.43      129.89     14.47 o 
   1   3  14    11132.66    11813.87    193.69 o 
   2   3  14     1649.40     1637.12     58.55 o 
   3   3  14    11724.19    12423.89    201.51 o 
   4   3  14      867.21      849.92     42.25 o 
   5   3  14     1590.73     1722.50     73.30 o 
   6   3  14     1116.82     1165.08     49.15 o 
   7   3  14       26.00        7.86     16.29 o 
   8   3  14     2734.62     2493.28    269.01 o 
   9   3  14      309.41      337.41     36.77 o 
  10   3  14       47.39       13.15     33.81 o 
  11   3  14      158.89      103.64     24.80 o 
  12   3  14       44.51       54.76     16.96 o 
  13   3  14       76.27       81.92     19.07 o 
  14   3  14      332.46      327.19     39.81 o 
  15   3  14     1257.80     1201.09     41.89 o 
  16   3  14       80.25       86.35     13.68 o 
  17   3  14       11.35       -7.30     18.53 o 
  18   3  14      153.06      125.90     22.23 o 
  19   3  14        2.83       17.65     12.41 o 
  20   3  14      208.03      197.23     28.67 o 
  21   3  14       60.60       51.63     13.75 o 
  22   3  14      855.04      968.27     39.63 o 
  23   3  14      432.30      449.94     24.37 o 
  24   3  14     1028.55     1005.06     34.63 o 
  25   3  14      696.57      686.36     28.06 o 
  26   3  14        2.27       -7.08      9.87 o 
  27   3  14       35.51       24.79      9.61 o 
  28   3  14       21.72       25.17      9.20 o 
  29   3  14        1.92        5.09     11.75 o 
  30   3  14        2.02       -7.47      7.47 o 
  31   3  14       90.67       74.22     16.74 o 
   0   4  14     7010.81     7584.89    257.54 o 
   1   4  14     1731.84     1837.02     68.09 o 
   2   4  14      292.85      264.85     27.49 o 
   3   4  14       45.79       24.07     37.81 o 
   4   4  14      683.41      684.38     60.00 o 
   5   4  14        5.47       18.68     27.08 o 
   6   4  14     2946.13     3062.82    114.48 o 
   7   4  14      204.35      191.89     43.85 o 
   8   4  14       25.18        4.11     14.71 o 
   9   4  14     4665.02     4602.14    127.08 o 
  10   4  14     6910.92     6963.12    158.47 o 
  11   4  14       80.24       47.18     15.65 o 
  12   4  14      564.62      616.91     31.52 o 
  13   4  14      478.82      432.41     29.89 o 
  14   4  14     1219.28     1147.94     49.21 o 
  15   4  14      311.38      288.18     25.78 o 
  16   4  14      595.69      546.09     56.53 o 
  17   4  14      289.72      244.76     44.24 o 
  18   4  14        4.82        3.33     18.88 o 
  19   4  14       13.97       18.66     15.08 o 
  20   4  14     1733.93     1613.93     55.80 o 
  21   4  14       25.83       23.33     13.71 o 
  22   4  14      801.31      805.28     54.27 o 
  23   4  14      287.87      352.85     46.07 o 
  24   4  14      352.02      329.49     33.68 o 
  25   4  14       30.65       30.75     14.79 o 
  26   4  14       25.14        0.77     11.01 o 
  27   4  14        6.91       17.31      7.81 o 
  28   4  14      102.05       73.40     11.47 o 
  29   4  14       58.49       30.55      9.08 o 
  30   4  14      122.49      122.59     14.10 o 
   1   5  14       32.96      -14.45     14.45 o 
   2   5  14       82.53       48.15     12.60 o 
   3   5  14      261.68      230.26     18.19 o 
   4   5  14      121.85       79.97     12.77 o 
   5   5  14      726.53      759.46     29.36 o 
   6   5  14       66.68       48.09      9.59 o 
   7   5  14       21.52       24.05     13.58 o 
   8   5  14       17.63       -3.47     11.72 o 
   9   5  14      111.09       87.94     13.86 o 
  10   5  14       96.54      111.34     24.46 o 
  11   5  14       46.75       31.89     10.86 o 
  12   5  14      947.54      893.46     33.80 o 
  13   5  14      416.62      391.27     21.79 o 
  14   5  14      275.49      256.60     20.29 o 
  15   5  14      297.56      290.28     33.87 o 
  16   5  14       11.34       15.07     14.28 o 
  17   5  14      192.87      160.67     21.82 o 
  18   5  14      214.78      224.03     25.17 o 
  19   5  14        7.75       11.10     12.94 o 
  20   5  14       60.06       62.98     16.89 o 
  21   5  14      168.26      183.66     22.11 o 
  22   5  14      129.08      120.86     22.83 o 
  23   5  14       78.48       53.08     16.93 o 
  24   5  14      534.11      613.59     91.94 o 
  25   5  14      359.41      427.96     31.66 o 
  26   5  14        7.41        4.84     11.21 o 
  27   5  14      337.74      314.24     27.18 o 
  28   5  14      192.13      184.85     29.16 o 
   0   6  14      106.86       45.79     24.79 o 
   1   6  14        3.84       -9.06      9.30 o 
   2   6  14       85.11       63.14     11.41 o 
   3   6  14       81.68       52.68     15.16 o 
   4   6  14      130.25       92.00     16.10 o 
   5   6  14      384.06      411.68     29.08 o 
   6   6  14      358.75      358.35     19.74 o 
   7   6  14      168.47      146.34     17.34 o 
   8   6  14       29.84       29.35     11.94 o 
   9   6  14      125.36      107.36     13.74 o 
  10   6  14      452.85      460.63     24.19 o 
  11   6  14       52.65       59.81     12.67 o 
  12   6  14      458.18      477.56     24.62 o 
  13   6  14      110.09      116.76     14.95 o 
  14   6  14      108.13      129.12     14.82 o 
  15   6  14      133.78      135.40     15.00 o 
  16   6  14      372.73      376.07     22.80 o 
  17   6  14        4.98        5.87     10.45 o 
  18   6  14      107.33       84.53     14.15 o 
  19   6  14      133.59      131.61     15.79 o 
  20   6  14      367.53      334.18     25.26 o 
  21   6  14       35.31       45.19     11.86 o 
  22   6  14      175.41      178.46     22.49 o 
  23   6  14       67.59       57.94     12.89 o 
  24   6  14        6.91       -4.63      7.74 o 
  25   6  14       20.98        1.75     11.48 o 
   1   7  14       36.50        6.00     11.62 o 
   2   7  14     2327.53     2566.76     65.21 o 
   3   7  14      185.61      166.14     18.04 o 
   4   7  14      501.06      526.73     33.30 o 
   5   7  14     2268.34     2489.40     71.86 o 
   6   7  14       65.45       94.93     16.81 o 
   7   7  14      491.91      532.08     31.87 o 
   8   7  14       97.33       83.55     16.90 o 
   9   7  14      258.19      261.10     20.23 o 
  10   7  14        2.33        2.10     10.12 o 
  11   7  14     1266.12     1306.79     37.75 o 
  12   7  14      122.00      113.28     13.25 o 
  13   7  14       33.82       22.23     10.29 o 
  14   7  14      311.07      278.45     18.32 o 
  15   7  14      195.27      197.35     15.80 o 
  16   7  14        0.73        5.14     11.27 o 
  17   7  14       52.50       20.10      8.19 o 
  18   7  14       43.40       23.72     10.98 o 
  19   7  14       76.67       86.15     12.96 o 
  20   7  14        2.97      -10.24     10.24 o 
  21   7  14      102.45       77.79     14.77 o 
  22   7  14       50.70       43.48     11.43 o 
   0   8  14      682.99      679.13     65.03 o 
   1   8  14        8.86       29.49     31.74 o 
   2   8  14       63.67       93.38     21.04 o 
   3   8  14      471.01      514.57     34.88 o 
   4   8  14      245.31      253.51     41.34 o 
   5   8  14       39.07       18.90     16.90 o 
   6   8  14        4.62        2.83     26.41 o 
   7   8  14      299.34      311.90     25.45 o 
   8   8  14       12.45       44.21     15.04 o 
   9   8  14       77.46       98.61     16.74 o 
  10   8  14       65.83       57.92     14.85 o 
  11   8  14        8.56       21.22     11.53 o 
  12   8  14        1.47       -0.84      7.81 o 
  13   8  14        2.30      -12.05     20.47 o 
  14   8  14       32.10       31.26     11.19 o 
  15   8  14        9.61       15.77      7.19 o 
  16   8  14       36.64       15.09     24.23 o 
   1   9  14       54.63       52.45     11.39 o 
   2   9  14       18.40       28.47     10.21 o 
   3   9  14        3.57      -10.39     10.39 o 
   4   9  14      167.12      154.64     14.55 o 
   5   9  14      353.37      310.83     20.68 o 
   6   9  14       29.87       46.73     16.08 o 
   7   9  14       10.78       13.33     20.78 o 
   8   9  14      161.20      155.33     23.94 o 
   1   1  15    11603.91    12441.00    176.03 o 
   2   1  15      360.89      374.30     21.21 o 
   3   1  15     3327.15     3261.28     75.87 o 
   4   1  15     7833.25     8962.19    180.45 o 
   5   1  15     1813.34     1702.28     52.64 o 
   6   1  15     1019.93      970.22     51.89 o 
   7   1  15      895.26     1022.37    190.30 o 
   8   1  15     2193.69     2210.32     82.66 o 
   9   1  15     1819.46     1878.66     76.26 o 
  10   1  15      206.47      217.61     31.39 o 
  11   1  15     6505.42     7140.23    171.00 o 
  12   1  15      409.69      470.03     41.90 o 
  13   1  15      463.52      461.08     42.91 o 
  14   1  15      388.36      409.72     33.77 o 
  15   1  15     2716.94     2796.35     88.06 o 
  16   1  15      617.07      646.97     43.45 o 
  17   1  15     4536.44     4687.27     89.41 o 
  18   1  15     2689.29     2658.49     53.37 o 
  19   1  15       33.13       41.80     11.39 o 
  20   1  15     1072.05     1088.14     41.44 o 
  21   1  15     3845.60     4028.73     83.97 o 
  22   1  15       86.19      127.14     19.24 o 
  23   1  15      474.84      546.10     37.09 o 
  24   1  15      160.08      135.20     25.32 o 
  25   1  15      833.12      919.41     57.87 o 
  26   1  15      250.88      265.57     32.30 o 
  27   1  15      807.81      802.54     51.72 o 
  28   1  15        6.58       18.14     18.50 o 
  29   1  15       34.93       17.66     10.48 o 
  30   1  15       15.48       22.04     14.16 o 
  31   1  15      609.65      666.62     37.29 o 
  32   1  15        4.81        3.88     16.98 o 
   0   2  15     1412.72     1293.44     56.49 o 
   1   2  15     1167.32     1330.44     40.86 o 
   2   2  15     4753.28     4868.63    101.60 o 
   3   2  15      670.05      668.04     35.05 o 
   4   2  15      247.41      251.22     23.21 o 
   5   2  15       67.68      105.13     18.89 o 
   6   2  15      668.08      621.91     59.11 o 
   7   2  15        1.07        6.81     12.56 o 
   8   2  15     2118.24     2116.18     83.79 o 
   9   2  15      116.11       94.26     23.65 o 
  10   2  15       61.66       74.74     24.15 o 
  11   2  15      918.65      772.44     53.27 o 
  12   2  15      319.15      308.66     36.78 o 
  13   2  15       43.25       20.18     21.81 o 
  14   2  15       50.73       49.07     18.11 o 
  15   2  15       74.69      102.46     23.36 o 
  16   2  15       18.63       -2.78     11.22 o 
  17   2  15      527.74      515.37     24.25 o 
  18   2  15      329.86      293.47     19.10 o 
  19   2  15      274.75      272.06     20.18 o 
  20   2  15       27.97       29.49     11.96 o 
  21   2  15      346.83      371.33     23.38 o 
  22   2  15       34.86       18.93      9.17 o 
  23   2  15       31.10       33.62     13.74 o 
  24   2  15        0.45       -1.17     12.56 o 
  25   2  15       11.35       12.13     14.10 o 
  26   2  15        5.10       -4.06     12.44 o 
  27   2  15       15.75        6.56     10.51 o 
  28   2  15       10.12       -0.37     11.40 o 
  29   2  15        7.54       -6.40      9.40 o 
  30   2  15       34.86       23.12      8.36 o 
  31   2  15       20.36       16.00      7.08 o 
   1   3  15     1189.52     1094.41     49.28 o 
   2   3  15     2287.46     2429.08     74.64 o 
   3   3  15      820.74      740.05     40.29 o 
   4   3  15      475.36      485.54     34.07 o 
   5   3  15     4967.27     4870.15    192.15 o 
   6   3  15     1081.56     1125.23     50.22 o 
   7   3  15     3260.75     2898.42    178.12 o 
   8   3  15      262.45      207.47     29.97 o 
   9   3  15      220.59      194.33     45.63 o 
  10   3  15       64.26       91.04     34.48 o 
  11   3  15     3522.02     3259.79    162.87 o 
  12   3  15       27.99        0.09     15.05 o 
  13   3  15        3.72       19.77     24.23 o 
  14   3  15      165.11      170.41     18.01 o 
  15   3  15     2608.75     2717.02     90.43 o 
  16   3  15      981.85      981.04     38.60 o 
  17   3  15      496.91      486.17     30.99 o 
  18   3  15      230.84      214.49     25.40 o 
  19   3  15       36.54       13.49     12.55 o 
  20   3  15       39.14       21.21     12.35 o 
  21   3  15       83.88       46.10     14.82 o 
  22   3  15      849.45      901.70     43.06 o 
  23   3  15       20.31       25.12     12.04 o 
  24   3  15      731.56      697.30     37.91 o 
  25   3  15      754.65      754.75     31.94 o 
  26   3  15      324.22      348.61     21.78 o 
  27   3  15      718.98      645.54     28.82 o 
  28   3  15       74.85       52.38      9.86 o 
  29   3  15        6.89        9.76      9.41 o 
  30   3  15        1.85       -9.32     14.06 o 
  31   3  15      109.82       55.05     14.05 o 
   0   4  15      499.37      370.17     54.25 o 
   1   4  15      314.96      399.53    113.04 o 
   2   4  15      427.50      388.87     31.92 o 
   3   4  15        9.71       -8.24     21.16 o 
   4   4  15      403.38      327.08     39.83 o 
   5   4  15      105.71       76.50     33.48 o 
   6   4  15      289.56      292.90     43.92 o 
   7   4  15        5.85       -3.16     20.31 o 
   8   4  15      129.96      119.24     26.30 o 
   9   4  15       53.44       34.85     17.59 o 
  10   4  15      287.96      315.57     25.21 o 
  11   4  15       40.09       40.22     10.18 o 
  12   4  15      192.59      193.19     17.53 o 
  13   4  15       98.44       91.41     18.53 o 
  14   4  15      759.09      734.87     45.66 o 
  15   4  15        0.83        1.50     12.75 o 
  16   4  15     1349.62     1279.12     60.24 o 
  17   4  15      173.43      167.83     30.46 o 
  18   4  15      117.26      131.42     21.68 o 
  19   4  15       66.14       75.97     18.33 o 
  20   4  15       70.27       55.87     17.67 o 
  21   4  15        1.04       -1.56     15.22 o 
  22   4  15      510.14      581.55     36.63 o 
  23   4  15      265.59      259.02     31.10 o 
  24   4  15        7.87       25.36     23.92 o 
  25   4  15       50.38       27.37     10.43 o 
  26   4  15      364.87      382.05     21.09 o 
  27   4  15      131.28      143.98     13.13 o 
  28   4  15      281.30      239.69     17.51 o 
  29   4  15       41.19       18.02      8.92 o 
   1   5  15       48.35        9.10      8.84 o 
   2   5  15      668.66      739.79     32.05 o 
   3   5  15       26.61       14.67     11.90 o 
   4   5  15       19.49       23.82      9.46 o 
   5   5  15       63.60       17.67      9.62 o 
   6   5  15      423.02      402.92     20.31 o 
   7   5  15      126.91       89.84     11.61 o 
   8   5  15      129.09      111.15     13.37 o 
   9   5  15     2064.20     2052.96     69.65 o 
  10   5  15     1171.25     1096.27     36.98 o 
  11   5  15      143.18       77.78     12.98 o 
  12   5  15       83.88       88.33     14.04 o 
  13   5  15      682.27      676.69     36.90 o 
  14   5  15     1773.79     1734.92     50.71 o 
  15   5  15      600.28      616.51     33.74 o 
  16   5  15      199.58      180.92     21.37 o 
  17   5  15      604.08      576.31     31.84 o 
  18   5  15      422.30      387.00     26.44 o 
  19   5  15      509.72      512.69     29.32 o 
  20   5  15       22.18       15.94      9.74 o 
  21   5  15     1062.17     1113.74     42.75 o 
  22   5  15      289.28      271.42     26.24 o 
  23   5  15       14.84       11.70     14.01 o 
  24   5  15       16.20        2.62     24.12 o 
  25   5  15       40.80       55.13     38.20 o 
  26   5  15       57.60       43.85      9.23 o 
  27   5  15      173.52      169.30     17.44 o 
   0   6  15     2036.09     2112.37     77.69 o 
   1   6  15      669.86      707.45     29.75 o 
   2   6  15     1817.11     1901.60     53.41 o 
   3   6  15       77.77       57.38     23.08 o 
   4   6  15      482.19      515.40     33.99 o 
   5   6  15      173.61      211.16     23.04 o 
   6   6  15      587.61      558.67     29.59 o 
   7   6  15      239.84      222.20     19.68 o 
   8   6  15       17.83       20.76     11.60 o 
   9   6  15      342.16      311.73     20.54 o 
  10   6  15     1063.49     1093.35     36.70 o 
  11   6  15       23.82       33.70     15.00 o 
  12   6  15      518.92      489.39     27.19 o 
  13   6  15       22.45       20.99     10.93 o 
  14   6  15      197.73      218.70     17.29 o 
  15   6  15      240.04      238.26     16.58 o 
  16   6  15      344.73      332.00     19.62 o 
  17   6  15        1.95       13.51     11.11 o 
  18   6  15      103.93      118.89     17.43 o 
  19   6  15      107.06      109.17     14.83 o 
  20   6  15      578.54      680.39     29.65 o 
  21   6  15       21.77       31.87     11.99 o 
  22   6  15      429.10      417.24     24.35 o 
  23   6  15      100.48      120.21     13.64 o 
  24   6  15       21.08       21.46      7.26 o 
  25   6  15       54.13       68.25     15.94 o 
   1   7  15       84.35       81.10     15.56 o 
   2   7  15        2.56       12.96     14.09 o 
   3   7  15      668.38      735.56     41.90 o 
   4   7  15       15.86       37.71     13.84 o 
   5   7  15       49.95       53.69     15.21 o 
   6   7  15       14.86       22.45     11.64 o 
   7   7  15        9.64       -2.42     13.69 o 
   8   7  15        2.36        2.49     10.01 o 
   9   7  15        6.43        8.84     10.84 o 
  10   7  15        0.29       -3.61     14.43 o 
  11   7  15       79.10       76.87     12.78 o 
  12   7  15        1.84       12.43     10.19 o 
  13   7  15       23.11       46.61     15.98 o 
  14   7  15       49.62       45.76     11.21 o 
  15   7  15       50.67       44.17     11.00 o 
  16   7  15       35.34       43.84     12.69 o 
  17   7  15       71.10       93.76     11.72 o 
  18   7  15       10.67       10.72      9.57 o 
  19   7  15       20.04        9.11      9.24 o 
  20   7  15       85.57       86.32     13.78 o 
  21   7  15      172.48      177.12     44.74 o 
   0   8  15     1362.90     1430.69     91.57 o 
   1   8  15      584.62      549.88     40.07 o 
   2   8  15      423.45      442.02     36.16 o 
   3   8  15       32.85       33.32     16.01 o 
   4   8  15      343.94      398.20     33.95 o 
   5   8  15       95.46      111.81     20.07 o 
   6   8  15      260.99      241.45     28.21 o 
   7   8  15        6.04       -1.42     28.74 o 
   8   8  15        3.04        3.48     15.41 o 
   9   8  15       14.72        5.27     11.05 o 
  10   8  15      117.94       98.85     15.06 o 
  11   8  15       40.45       60.03     17.54 o 
  12   8  15      246.21      230.23     22.63 o 
  13   8  15       23.34       26.05      7.45 o 
  14   8  15       55.30       45.53     11.04 o 
  15   8  15       92.85       94.08     18.41 o 
   1   9  15       27.63       21.18     11.10 o 
   2   9  15       25.54       13.99      8.85 o 
   3   9  15        3.36        8.12      7.62 o 
   4   9  15        0.30       -0.47     25.88 o 
   5   9  15       18.51       39.32      9.79 o 
   0   0  16     1298.20     1526.10     85.25 o 
   1   0  16     3233.58     3653.43    236.52 o 
   2   0  16     2816.25     2898.14     85.84 o 
   3   0  16     9645.46    10120.40    340.14 o 
   4   0  16       23.47       29.24     26.22 o 
   5   0  16     3563.05     3635.98    150.28 o 
   6   0  16     1192.78     1059.67     78.32 o 
   7   0  16     2953.26     3079.59    139.44 o 
   8   0  16     5626.97     6002.88    210.56 o 
   9   0  16      892.04      773.23     71.28 o 
  10   0  16     2233.06     2263.96    123.68 o 
  11   0  16      126.34       66.83     31.06 o 
  12   0  16       49.55       30.06     29.73 o 
  13   0  16    12866.56    13511.69    279.52 o 
  14   0  16     1403.96     1337.65     73.29 o 
  15   0  16     5585.18     5690.66    168.08 o 
  16   0  16      632.93      535.44     48.08 o 
  17   0  16     1089.15     1048.92     52.69 o 
  18   0  16       15.78        5.73     19.36 o 
  19   0  16     4003.27     4153.10    111.61 o 
  20   0  16     1218.12     1275.77     59.56 o 
  21   0  16        0.00      -10.07     15.05 o 
  22   0  16     1775.14     1855.12    120.89 o 
  23   0  16     3826.95     4142.43    188.15 o 
  24   0  16       63.48      122.12     32.60 o 
  25   0  16      253.11      182.32     39.60 o 
  26   0  16       73.93       96.59     31.18 o 
  27   0  16      630.14      709.22     68.83 o 
  28   0  16      554.06      627.08     62.67 o 
  29   0  16      321.13      331.73     45.13 o 
  30   0  16       68.94       21.63     16.32 o 
  31   0  16       14.96       12.67     14.48 o 
  32   0  16      214.16      220.38     27.50 o 
   1   1  16     6132.41     6193.50     99.25 o 
   2   1  16     1484.41     1410.71     41.60 o 
   3   1  16      259.64      309.31     24.52 o 
   4   1  16      544.01      585.97     32.97 o 
   5   1  16     2754.17     2868.24     81.71 o 
   6   1  16       31.37       27.00     20.20 o 
   7   1  16      178.49      191.46     40.49 o 
   8   1  16     2144.51     2342.24     87.75 o 
   9   1  16      230.05      244.44     37.45 o 
  10   1  16     1631.55     1622.70     74.37 o 
  11   1  16       14.28       22.92     23.12 o 
  12   1  16       24.13       57.41     28.72 o 
  13   1  16        7.20       22.34     25.74 o 
  14   1  16       73.15      100.88     28.31 o 
  15   1  16     1598.11     1716.27    121.84 o 
  16   1  16       71.06       68.75     18.06 o 
  17   1  16      167.98      174.41     17.32 o 
  18   1  16        6.98        0.72     10.52 o 
  19   1  16       23.58       18.19     11.14 o 
  20   1  16      473.34      500.62     36.25 o 
  21   1  16      103.49      138.91     22.22 o 
  22   1  16       10.33       25.81     13.53 o 
  23   1  16      145.46      141.49     24.30 o 
  24   1  16      195.49      152.05     26.62 o 
  25   1  16      442.92      458.27     40.82 o 
  26   1  16       29.80       -6.62     16.94 o 
  27   1  16        4.84       19.78     14.66 o 
  28   1  16      116.74       97.39     18.41 o 
  29   1  16       30.29       34.37     10.50 o 
  30   1  16       57.10       38.99      9.52 o 
  31   1  16        0.13       -5.38      9.55 o 
  32   1  16        7.02       -0.34      7.04 o 
   0   2  16     1174.88     1211.75     61.91 o 
   1   2  16     1326.43     1248.38     40.83 o 
   2   2  16       93.67       77.16     17.14 o 
   3   2  16     8251.97     8413.64    226.19 o 
   4   2  16     2760.08     2772.15    102.40 o 
   5   2  16       51.64       74.50     15.06 o 
   6   2  16      917.72      968.64     56.40 o 
   7   2  16     3785.17     4115.15    122.65 o 
   8   2  16        6.34        1.64     26.92 o 
   9   2  16     2093.42     2132.41     87.76 o 
  10   2  16      469.40      479.04     47.83 o 
  11   2  16      892.28      944.89     59.45 o 
  12   2  16     1193.87     1341.81     70.86 o 
  13   2  16     1040.20     1120.03     66.37 o 
  14   2  16        8.08        1.26     18.50 o 
  15   2  16     1033.68     1059.98     40.05 o 
  16   2  16     3287.47     3408.74     76.46 o 
  17   2  16     1239.89     1234.99     41.82 o 
  18   2  16      461.97      506.25     30.51 o 
  19   2  16      449.35      406.91     27.25 o 
  20   2  16      480.50      523.83     30.30 o 
  21   2  16      220.28      196.59     19.49 o 
  22   2  16       15.88       -1.51     12.20 o 
  23   2  16      636.73      576.93     44.92 o 
  24   2  16       40.73       34.33     16.03 o 
  25   2  16      775.73      786.79     67.35 o 
  26   2  16      121.47       86.23     17.99 o 
  27   2  16       90.72       69.93     16.56 o 
  28   2  16       29.22        8.66     11.23 o 
  29   2  16      119.53       80.77     12.64 o 
  30   2  16       10.18       18.25      7.35 o 
  31   2  16       61.44       39.11      7.45 o 
   1   3  16      139.13      104.46     17.88 o 
   2   3  16      269.72      247.57     24.46 o 
   3   3  16       41.37       33.80     17.16 o 
   4   3  16      253.28      305.52     23.98 o 
   5   3  16      459.49      476.42     33.66 o 
   6   3  16      296.86      288.12     26.39 o 
   7   3  16     1132.51     1121.10     87.74 o 
   8   3  16       62.42       41.71     21.58 o 
   9   3  16       36.82       35.41     23.24 o 
  10   3  16      469.42      497.48     47.12 o 
  11   3  16      134.48      159.89     28.95 o 
  12   3  16       19.23       18.02     13.48 o 
  13   3  16        7.88        5.16     12.03 o 
  14   3  16     1221.92     1204.70     43.19 o 
  15   3  16       17.66       29.65     11.58 o 
  16   3  16      623.70      574.03     32.80 o 
  17   3  16      693.31      723.46     36.36 o 
  18   3  16     1966.97     2110.95     73.39 o 
  19   3  16        6.96       -2.66     13.97 o 
  20   3  16       19.59       -1.84     14.37 o 
  21   3  16     1017.05     1114.25     59.68 o 
  22   3  16     1670.08     1747.08     74.14 o 
  23   3  16        1.18      -11.16     12.73 o 
  24   3  16       15.29       24.37     11.90 o 
  25   3  16      134.89      142.37     17.64 o 
  26   3  16        0.35        1.42     11.51 o 
  27   3  16       13.64       27.92     14.69 o 
  28   3  16       29.58       25.57      9.08 o 
  29   3  16       60.70       57.48     12.57 o 
  30   3  16       63.35       38.71      7.44 o 
   0   4  16       43.97       34.36     27.31 o 
   1   4  16      789.79      811.43     56.58 o 
   2   4  16        6.86        5.81     19.13 o 
   3   4  16     1705.43     1732.68     88.10 o 
   4   4  16       66.00       58.73     47.21 o 
   5   4  16        9.85        7.74     18.72 o 
   6   4  16       45.11       36.92     18.25 o 
   7   4  16     2600.45     2267.35     82.15 o 
   8   4  16      175.90      146.51     17.73 o 
   9   4  16     1528.88     1471.53     78.56 o 
  10   4  16       98.84       77.58     12.45 o 
  11   4  16     1188.63     1246.63     39.86 o 
  12   4  16      858.72      849.48     30.74 o 
  13   4  16     3115.84     3235.43     88.67 o 
  14   4  16      865.83      859.13     33.42 o 
  15   4  16       25.90       35.71     12.43 o 
  16   4  16      214.92      216.97     21.34 o 
  17   4  16      748.54      718.94     35.66 o 
  18   4  16       30.00       40.29     12.15 o 
  19   4  16      481.96      478.45     42.92 o 
  20   4  16        7.23       39.28     14.10 o 
  21   4  16      535.36      496.47     37.09 o 
  22   4  16      129.38      151.63     17.06 o 
  23   4  16      895.20      921.69     49.04 o 
  24   4  16        2.26       -9.42      9.42 o 
  25   4  16       80.86       99.33     13.23 o 
  26   4  16        5.63       -6.24      7.89 o 
  27   4  16      107.55      110.60     15.45 o 
  28   4  16        0.79       10.24      7.31 o 
  29   4  16      704.34      704.81     45.68 o 
   1   5  16      491.32      537.67     24.52 o 
   2   5  16      553.73      575.29     26.39 o 
   3   5  16      750.19      690.55     30.86 o 
   4   5  16      288.18      320.27     18.73 o 
   5   5  16       18.98       20.58      8.36 o 
   6   5  16      151.00      166.20     13.84 o 
   7   5  16       17.40       33.86      9.08 o 
   8   5  16      459.87      453.66     24.93 o 
   9   5  16       17.31       20.97     10.04 o 
  10   5  16      211.27      247.20     18.73 o 
  11   5  16       15.08       18.04     14.67 o 
  12   5  16       29.28       -4.21     15.91 o 
  13   5  16        0.10       -8.51     10.14 o 
  14   5  16      271.79      325.02     20.56 o 
  15   5  16      523.92      453.88     26.46 o 
  16   5  16       47.31       51.55     12.35 o 
  17   5  16      108.92       74.64     21.37 o 
  18   5  16       97.79       87.86     15.06 o 
  19   5  16       26.58       28.05     11.14 o 
  20   5  16       16.80       26.91      9.85 o 
  21   5  16       34.31        9.09      9.78 o 
  22   5  16       49.93       27.72     11.44 o 
  23   5  16      116.07      109.00     19.63 o 
  24   5  16      281.43      328.10     27.10 o 
  25   5  16      132.50      148.82     14.72 o 
  26   5  16      192.48      162.98     13.73 o 
  27   5  16      146.56      114.33     19.49 o 
   0   6  16      103.67      117.96     23.12 o 
   1   6  16      129.36       87.78     17.37 o 
   2   6  16      244.40      219.47     25.27 o 
   3   6  16      149.10      127.20     19.54 o 
   4   6  16      148.89       88.03     17.27 o 
   5   6  16        2.56        1.20     15.67 o 
   6   6  16        3.46       -5.24     11.44 o 
   7   6  16      133.53      114.23     24.05 o 
   8   6  16        5.04       16.70     12.26 o 
   9   6  16      342.30      353.90     23.60 o 
  10   6  16       38.68       36.69     11.76 o 
  11   6  16       88.83       89.56     14.12 o 
  12   6  16       44.85       31.51     11.59 o 
  13   6  16      406.59      403.06     23.65 o 
  14   6  16      340.15      389.36     23.35 o 
  15   6  16       13.79       22.23     12.21 o 
  16   6  16       14.49       -9.22     10.85 o 
  17   6  16      214.34      188.65     17.65 o 
  18   6  16        7.17        2.17     12.55 o 
  19   6  16      236.20      283.69     20.01 o 
  20   6  16       10.81        9.76      8.64 o 
  21   6  16       26.83       32.67     10.38 o 
  22   6  16      123.18      148.20     15.07 o 
  23   6  16       57.37       30.65      8.13 o 
  24   6  16       26.80       20.24      7.65 o 
   1   7  16     1178.52     1206.91     48.88 o 
   2   7  16      665.57      682.35     36.78 o 
   3   7  16        0.55      -12.85     12.85 o 
   4   7  16     1164.35     1181.66     48.45 o 
   5   7  16        7.50       15.00     12.57 o 
   6   7  16       18.72       10.92     10.69 o 
   7   7  16       19.57       11.77     15.67 o 
   8   7  16     1027.48     1011.62     41.49 o 
   9   7  16        3.87       -4.78      9.47 o 
  10   7  16      143.70      154.67     15.52 o 
  11   7  16        6.14       24.87     12.15 o 
  12   7  16      896.99      826.92     33.78 o 
  13   7  16        8.97        5.58     11.30 o 
  14   7  16      287.87      300.12     20.02 o 
  15   7  16       14.31       -0.36      9.29 o 
  16   7  16      227.73      237.56     30.44 o 
  17   7  16        2.24       15.86      9.59 o 
  18   7  16      153.28      122.10     14.06 o 
  19   7  16        2.14        4.12      7.42 o 
  20   7  16        5.69       26.23      9.95 o 
   0   8  16        3.47       17.81     17.84 o 
   1   8  16        6.28      -15.21     21.76 o 
   2   8  16       29.71       63.46     17.76 o 
   3   8  16      228.20      215.73     37.51 o 
   4   8  16        1.53       13.89     13.97 o 
   5   8  16       16.63       49.92     16.21 o 
   6   8  16       38.24       26.50     13.02 o 
   7   8  16      114.78      126.10     19.40 o 
   8   8  16      130.86      151.11     37.46 o 
   9   8  16        4.25       15.63     20.73 o 
  10   8  16       13.02       24.43     12.91 o 
  11   8  16        5.34       21.76     21.01 o 
  12   8  16       14.32        1.97      9.04 o 
  13   8  16       21.95       16.24      7.64 o 
  14   8  16        0.19        2.21     10.98 o 
   1   1  17     3517.54     3690.78     73.76 o 
   2   1  17     2567.10     2712.56     61.47 o 
   3   1  17     2256.88     2298.00     66.13 o 
   4   1  17     4417.73     4655.20    100.15 o 
   5   1  17     1900.21     1888.29     77.16 o 
   6   1  17      573.06      679.03     56.19 o 
   7   1  17     5659.83     5859.12    151.18 o 
   8   1  17     8090.55     8514.30    193.84 o 
   9   1  17     1685.53     2043.05     84.79 o 
  10   1  17     2461.10     2607.22     98.62 o 
  11   1  17     1342.93     1402.19     71.91 o 
  12   1  17     9206.04    10316.34    227.15 o 
  13   1  17      125.20      123.22     29.38 o 
  14   1  17     2519.15     2805.31    105.43 o 
  15   1  17     2995.44     3136.66     67.90 o 
  16   1  17        4.21       -0.58     10.92 o 
  17   1  17     3288.22     3444.32     82.40 o 
  18   1  17      294.91      286.32     21.70 o 
  19   1  17      230.80      226.21     18.40 o 
  20   1  17       96.18       97.45     16.07 o 
  21   1  17      186.05      134.12     24.24 o 
  22   1  17      905.17      866.11     45.63 o 
  23   1  17       20.46        4.03     15.63 o 
  24   1  17     1250.22     1418.61     70.98 o 
  25   1  17       10.68       -5.39     14.83 o 
  26   1  17       61.42       52.75     16.70 o 
  27   1  17       17.64       23.42     19.84 o 
  28   1  17      842.82      886.47     38.84 o 
  29   1  17       18.38       15.15     12.24 o 
  30   1  17      470.51      525.59     25.57 o 
  31   1  17       73.94       68.34     12.43 o 
   0   2  17      670.32      840.77     49.13 o 
   1   2  17      136.50      156.32     21.23 o 
   2   2  17      147.90      137.35     19.20 o 
   3   2  17      115.82      104.78     18.94 o 
   4   2  17       40.35       52.93     15.55 o 
   5   2  17      365.66      361.58     28.94 o 
   6   2  17       30.21       23.96     14.16 o 
   7   2  17      622.09      697.77     50.49 o 
   8   2  17       87.28       96.78     26.25 o 
   9   2  17       15.56        0.17     21.90 o 
  10   2  17       30.59       70.84     27.15 o 
  11   2  17      184.38      172.81     32.57 o 
  12   2  17      110.41      151.46     47.98 o 
  13   2  17     1267.12     1344.75     57.03 o 
  14   2  17      465.91      474.60     27.47 o 
  15   2  17       41.83       25.81     13.87 o 
  16   2  17      781.53      683.59     43.11 o 
  17   2  17      159.31      176.39     17.02 o 
  18   2  17      140.24      164.00     16.65 o 
  19   2  17      660.10      698.86     34.96 o 
  20   2  17      969.99      890.25     51.57 o 
  21   2  17      278.66      291.73     22.77 o 
  22   2  17        1.22       -4.96     12.10 o 
  23   2  17       22.77       15.66     11.07 o 
  24   2  17      266.15      206.21     28.28 o 
  25   2  17      321.53      356.46     33.35 o 
  26   2  17       13.11       16.93     18.42 o 
  27   2  17       88.54       86.27     14.01 o 
  28   2  17       14.23        4.69      8.67 o 
  29   2  17       19.07       18.53      8.64 o 
  30   2  17        2.45        7.12      8.00 o 
  31   2  17       21.40       17.67      7.88 o 
   1   3  17      230.75      260.17     25.39 o 
   2   3  17     5494.33     5494.29    156.07 o 
   3   3  17        9.41      -10.45     14.64 o 
   4   3  17      351.24      309.27     28.21 o 
   5   3  17     1553.19     1668.98     88.49 o 
   6   3  17       35.15       -0.93     15.35 o 
   7   3  17      367.30      431.27     44.18 o 
   8   3  17     1419.43     1333.73     73.38 o 
   9   3  17     2239.76     2403.58     98.76 o 
  10   3  17      298.93      249.83     22.79 o 
  11   3  17      266.01      251.36     18.21 o 
  12   3  17     1290.96     1272.87     46.34 o 
  13   3  17       50.78       44.72     12.63 o 
  14   3  17      593.69      567.40     30.43 o 
  15   3  17      109.68      107.17     15.44 o 
  16   3  17      312.98      267.00     30.38 o 
  17   3  17     1010.04     1029.67     43.17 o 
  18   3  17      903.65     1002.32     49.49 o 
  19   3  17      299.99      369.17     30.78 o 
  20   3  17       93.18       98.20     21.85 o 
  21   3  17       22.52       48.15     19.59 o 
  22   3  17     1092.41     1122.69     57.89 o 
  23   3  17      550.63      648.13     36.12 o 
  24   3  17       58.87       20.99     11.88 o 
  25   3  17      148.41      156.69     24.94 o 
  26   3  17        0.91       -9.47      9.47 o 
  27   3  17      131.87       97.28     13.12 o 
  28   3  17       33.02       11.67      8.04 o 
  29   3  17       28.98       30.49      9.47 o 
   0   4  17     6586.65     6247.43    243.50 o 
   1   4  17       17.55       33.43     20.74 o 
   2   4  17      154.82      172.51     20.42 o 
   3   4  17      219.98      217.17     28.19 o 
   4   4  17      114.55       98.29     12.57 o 
   5   4  17      307.33      258.83     16.07 o 
   6   4  17     1953.46     1764.30     48.21 o 
   7   4  17       26.75       -9.04      9.04 o 
   8   4  17       39.44       29.75      9.10 o 
   9   4  17      432.24      384.81     21.03 o 
  10   4  17       53.83       70.26     11.58 o 
  11   4  17      451.51      488.91     24.10 o 
  12   4  17       27.26       15.55      9.75 o 
  13   4  17      784.74      806.89     30.72 o 
  14   4  17       81.60       70.57     12.93 o 
  15   4  17      713.14      738.45     32.57 o 
  16   4  17      202.64      200.71     21.09 o 
  17   4  17      480.80      497.12     29.50 o 
  18   4  17        2.13        3.74     13.69 o 
  19   4  17      155.51      133.01     16.90 o 
  20   4  17        5.03        3.54      9.55 o 
  21   4  17       43.08       55.61     10.77 o 
  22   4  17        9.70        5.05      8.89 o 
  23   4  17      282.46      301.42     18.46 o 
  24   4  17       35.86       30.67     11.64 o 
  25   4  17        9.29        6.21      7.24 o 
  26   4  17        1.97        6.36      8.41 o 
  27   4  17        5.00      -11.29     11.29 o 
  28   4  17        4.09       11.92     11.85 o 
   1   5  17      419.58      348.82     22.23 o 
   2   5  17     1028.94     1045.15     38.06 o 
   3   5  17     2422.38     2306.89     58.62 o 
   4   5  17      189.12      178.09     14.51 o 
   5   5  17     1106.24     1120.74     35.95 o 
   6   5  17        8.98        1.32     10.27 o 
   7   5  17       72.18       73.10     11.51 o 
   8   5  17      437.13      396.48     23.37 o 
   9   5  17       34.91       18.73     13.70 o 
  10   5  17       17.60        8.37     10.02 o 
  11   5  17       16.41        2.46     10.55 o 
  12   5  17      106.09       90.43     13.13 o 
  13   5  17      351.83      342.42     24.27 o 
  14   5  17      485.65      526.32     27.42 o 
  15   5  17      158.08      176.25     19.52 o 
  16   5  17        7.44       -4.69     11.21 o 
  17   5  17      327.93      309.47     23.40 o 
  18   5  17      148.47      139.31     19.41 o 
  19   5  17      144.71      153.10     17.04 o 
  20   5  17      403.38      458.36     25.59 o 
  21   5  17      383.13      382.32     22.53 o 
  22   5  17      151.77      137.71     13.56 o 
  23   5  17       36.82       39.13      9.58 o 
  24   5  17       14.04       -9.01      9.01 o 
  25   5  17      309.04      274.05     15.36 o 
  26   5  17       11.92       15.72      7.83 o 
   0   6  17      774.14      841.74     49.28 o 
   1   6  17      384.08      358.18     26.04 o 
   2   6  17      111.23       92.92     18.62 o 
   3   6  17     2535.09     2724.50     79.06 o 
   4   6  17      122.79      160.95     22.08 o 
   5   6  17       61.40       51.76     15.77 o 
   6   6  17      641.42      614.71     31.04 o 
   7   6  17     1828.96     1774.25     46.75 o 
   8   6  17        1.11       21.34     11.93 o 
   9   6  17      190.09      165.16     17.00 o 
  10   6  17      320.88      297.35     21.47 o 
  11   6  17      658.12      617.99     29.13 o 
  12   6  17        5.35        9.50     11.71 o 
  13   6  17      507.43      529.69     37.43 o 
  14   6  17        1.63        3.67     10.96 o 
  15   6  17       62.03       62.20     13.16 o 
  16   6  17      140.33      104.59     18.16 o 
  17   6  17      160.38      170.83     16.54 o 
  18   6  17       43.03       24.55      9.85 o 
  19   6  17      314.15      257.06     20.54 o 
  20   6  17      269.39      292.61     21.94 o 
  21   6  17        7.18       -3.50      9.63 o 
  22   6  17       10.86        1.19      8.72 o 
  23   6  17      128.21       93.23     38.32 o 
   1   7  17      252.57      286.71     24.03 o 
   2   7  17       14.15       11.81     14.35 o 
   3   7  17       79.13       85.38     19.37 o 
   4   7  17      122.21      137.84     18.73 o 
   5   7  17        4.55      -11.63     11.63 o 
   6   7  17       16.62       -4.74     11.67 o 
   7   7  17        3.04      -10.80     12.54 o 
   8   7  17      148.94      134.56     16.98 o 
   9   7  17        1.46        5.19      9.03 o 
  10   7  17        6.57        7.57     10.62 o 
  11   7  17       24.89       27.71      9.75 o 
  12   7  17      113.34      101.49     12.18 o 
  13   7  17      184.81      156.37     15.10 o 
  14   7  17       18.16       18.40     11.96 o 
  15   7  17        6.66       -9.12     12.57 o 
  16   7  17      101.29      123.77     15.82 o 
  17   7  17       74.20       98.01     14.51 o 
  18   7  17      175.80      206.51     17.17 o 
  19   7  17      118.58      114.64     14.76 o 
   0   8  17      509.58      477.85     46.76 o 
   1   8  17       53.91       49.16     14.47 o 
   2   8  17       38.58       30.33     13.88 o 
   3   8  17      596.41      585.41     54.79 o 
   4   8  17      125.97      109.90     30.26 o 
   5   8  17        4.21       23.35     13.77 o 
   6   8  17        4.60        3.84     10.88 o 
   7   8  17      303.54      302.64     25.84 o 
   8   8  17       20.51        0.15     11.72 o 
   9   8  17       48.10       16.32     11.41 o 
  10   8  17       70.65       50.42     12.75 o 
  11   8  17        3.20       -3.51     15.00 o 
  12   8  17        3.24        2.26     12.83 o 
  13   8  17       90.05      100.69     20.01 o 
   0   0  18    12459.63    13351.62    351.22 o 
   1   0  18     1677.80     1867.55     72.21 o 
   2   0  18     3776.15     4131.63    112.64 o 
   3   0  18       18.60       30.77     16.63 o 
   4   0  18     6411.50     7004.32    232.79 o 
   5   0  18     2998.28     3170.43    146.95 o 
   6   0  18    27938.73    30222.40    691.81 o 
   7   0  18      604.37      631.87     67.25 o 
   8   0  18       38.44       27.16     30.71 o 
   9   0  18        9.50       13.35     34.98 o 
  10   0  18     7660.78     8124.24    273.33 o 
  11   0  18      745.14      822.75     80.40 o 
  12   0  18      698.24      629.77     74.24 o 
  13   0  18      250.95      185.28     45.29 o 
  14   0  18      288.67      205.88     28.42 o 
  15   0  18      114.31       65.32     19.00 o 
  16   0  18     2514.27     2635.25    146.93 o 
  17   0  18       60.92       39.28     17.69 o 
  18   0  18       18.23        0.12     19.16 o 
  19   0  18      622.56      721.57     52.73 o 
  20   0  18      370.65      344.56     38.12 o 
  21   0  18      365.81      348.67     38.18 o 
  22   0  18      466.86      494.63     62.76 o 
  23   0  18      304.10      368.27     53.46 o 
  24   0  18       84.75       72.50     30.05 o 
  25   0  18      131.29      111.86     32.57 o 
  26   0  18      914.11      981.06     78.20 o 
  27   0  18       66.62       70.97     21.84 o 
  28   0  18       14.65       39.10     20.83 o 
  29   0  18       38.10       15.75      9.74 o 
  30   0  18       69.42       42.10     14.91 o 
  31   0  18        1.24       11.06     13.32 o 
   1   1  18      149.39      186.48     18.31 o 
   2   1  18      174.57      199.59     21.73 o 
   3   1  18      259.01      262.90     24.64 o 
   4   1  18     1901.89     1992.24     62.93 o 
   5   1  18        7.40       -6.77     18.81 o 
   6   1  18      267.56      270.96     33.66 o 
   7   1  18      106.30       89.68     55.11 o 
   8   1  18      255.57      276.03     36.23 o 
   9   1  18      833.09      886.37     58.28 o 
  10   1  18       66.91      133.95     90.86 o 
  11   1  18      412.09      438.24     55.32 o 
  12   1  18      300.38      293.22     37.84 o 
  13   1  18     2987.31     3112.25     75.94 o 
  14   1  18      131.90      138.59     16.12 o 
  15   1  18      413.69      409.78     25.90 o 
  16   1  18      610.44      614.63     30.09 o 
  17   1  18      218.57      247.00     19.93 o 
  18   1  18        5.01       -9.23     11.16 o 
  19   1  18       31.90       27.43     16.88 o 
  20   1  18       59.87       46.16     11.91 o 
  21   1  18     1468.77     1510.16     61.30 o 
  22   1  18      291.55      236.41     30.49 o 
  23   1  18      139.03      152.72     26.61 o 
  24   1  18       19.48       34.41     23.63 o 
  25   1  18       97.09      114.48     22.11 o 
  26   1  18        7.28        3.63     12.35 o 
  27   1  18       41.30       68.02     17.57 o 
  28   1  18        0.41       -3.16      9.84 o 
  29   1  18       69.43       63.12     10.58 o 
  30   1  18        9.69       12.55      6.22 o 
  31   1  18       68.87       58.43      9.16 o 
   0   2  18     2620.20     2772.25     94.54 o 
   1   2  18        5.15      -11.91     16.46 o 
   2   2  18       22.67        4.70     15.15 o 
   3   2  18       22.73       17.46     14.37 o 
   4   2  18     2172.48     2194.57     93.46 o 
   5   2  18       17.36       24.87     22.98 o 
   6   2  18     1906.54     1889.06     83.44 o 
   7   2  18      290.39      226.20     33.78 o 
   8   2  18      170.21       98.75     26.35 o 
   9   2  18      275.00      319.39     37.94 o 
  10   2  18     6480.29     7093.18    181.63 o 
  11   2  18      335.89      298.47     42.81 o 
  12   2  18     2205.26     2320.69     65.87 o 
  13   2  18       12.25        0.29     14.22 o 
  14   2  18       45.28       29.06     12.53 o 
  15   2  18        9.05       14.25     14.12 o 
  16   2  18      513.79      484.76     27.72 o 
  17   2  18       76.74       70.96     12.38 o 
  18   2  18      191.46      197.40     24.19 o 
  19   2  18      125.74      132.21     15.51 o 
  20   2  18      872.62      899.34     38.70 o 
  21   2  18      172.86      183.81     20.63 o 
  22   2  18      729.17      742.72     38.65 o 
  23   2  18       94.26       67.30     14.70 o 
  24   2  18      285.34      307.31     30.67 o 
  25   2  18       41.99       59.81     18.33 o 
  26   2  18     1193.31     1148.49     54.25 o 
  27   2  18       74.63       75.48     15.39 o 
  28   2  18       23.17      -12.48     12.48 o 
  29   2  18       10.86        4.23      5.68 o 
  30   2  18       24.80        8.84      5.57 o 
   1   3  18     3595.12     3728.96     97.00 o 
   2   3  18      276.01      311.06     29.27 o 
   3   3  18      242.28      264.80     27.06 o 
   4   3  18     1374.52     1436.45     58.77 o 
   5   3  18       57.02       34.81     15.44 o 
   6   3  18       82.30       87.28     33.93 o 
   7   3  18      103.87      118.43     29.26 o 
   8   3  18     2003.29     2056.47     54.36 o 
   9   3  18       59.09       71.50     12.09 o 
  10   3  18      149.88      179.94     17.33 o 
  11   3  18      101.15       60.83     10.20 o 
  12   3  18      111.45      100.71     12.80 o 
  13   3  18       52.98       65.73     16.22 o 
  14   3  18      729.57      736.18     34.58 o 
  15   3  18       15.47        0.48     10.42 o 
  16   3  18      533.49      634.70     41.96 o 
  17   3  18     1694.56     1798.15     70.93 o 
  18   3  18       57.62       59.79     16.10 o 
  19   3  18       93.13      115.24     37.36 o 
  20   3  18        1.18        5.07     17.99 o 
  21   3  18      513.68      572.49     58.08 o 
  22   3  18       81.87       87.68     19.54 o 
  23   3  18      228.21      248.62     23.01 o 
  24   3  18       46.86       12.05     11.67 o 
  25   3  18      144.13      134.20     14.66 o 
  26   3  18        0.13       -6.64      9.09 o 
  27   3  18       18.87       26.78      8.71 o 
  28   3  18        2.86        9.27     11.95 o 
  29   3  18       15.77       21.32      9.28 o 
   0   4  18     9501.99     9693.05    137.98 o 
   1   4  18     1537.01     1432.19     35.64 o 
   2   4  18      682.75      641.77     22.90 o 
   3   4  18      998.90      868.05     28.88 o 
   4   4  18     2713.65     2739.60     54.53 o 
   5   4  18      121.88      101.85     12.19 o 
   6   4  18     1146.93     1194.55     32.98 o 
   7   4  18     1326.55     1382.02     38.83 o 
   8   4  18      497.48      446.05     20.87 o 
   9   4  18      294.49      257.22     16.82 o 
  10   4  18      466.53      440.86     21.49 o 
  11   4  18       50.12       33.46     10.23 o 
  12   4  18      135.09      112.12     12.90 o 
  13   4  18       77.28       68.92     12.50 o 
  14   4  18      146.46      152.39     16.49 o 
  15   4  18        7.00        5.18     10.76 o 
  16   4  18     1939.26     1955.65     59.51 o 
  17   4  18      180.54      230.23     23.83 o 
  18   4  18       94.30       91.73     13.67 o 
  19   4  18       92.63      103.54     15.52 o 
  20   4  18       55.28       49.92     10.73 o 
  21   4  18       97.59       99.04     12.27 o 
  22   4  18       47.50       31.59      9.27 o 
  23   4  18       39.66       55.25      9.29 o 
  24   4  18        2.37       -0.67      7.83 o 
  25   4  18       43.55       60.47     10.14 o 
  26   4  18      360.14      310.97     18.13 o 
  27   4  18        8.54        4.88      7.30 o 
   1   5  18      638.12      659.29     30.14 o 
   2   5  18        5.02       -1.34     15.35 o 
   3   5  18      194.75      173.95     16.95 o 
   4   5  18      198.88      237.94     17.47 o 
   5   5  18      270.18      247.92     16.64 o 
   6   5  18       87.21       57.95     10.08 o 
   7   5  18      107.19      100.54     12.64 o 
   8   5  18       49.31       38.57     11.56 o 
   9   5  18       49.17       40.90     13.65 o 
  10   5  18        3.63      -10.65     10.65 o 
  11   5  18      473.55      432.40     24.26 o 
  12   5  18      141.50      146.13     18.92 o 
  13   5  18       15.81       12.88     10.81 o 
  14   5  18        2.07       -9.67      9.67 o 
  15   5  18      617.61      617.37     28.68 o 
  16   5  18       38.34       34.64     11.04 o 
  17   5  18      235.15      222.55     22.66 o 
  18   5  18        3.47       15.03      9.68 o 
  19   5  18      242.86      279.48     18.69 o 
  20   5  18        1.03       -9.18      9.18 o 
  21   5  18      512.04      500.90     22.42 o 
  22   5  18        0.44       -7.83      7.83 o 
  23   5  18        4.55        0.50      6.45 o 
  24   5  18       24.09       19.48      8.01 o 
  25   5  18       26.23       31.19      9.10 o 
   0   6  18      884.28      812.37     59.92 o 
   1   6  18      142.22      115.73     18.56 o 
   2   6  18       12.43       -9.32     14.06 o 
   3   6  18      144.56      185.97     26.67 o 
   4   6  18      278.71      282.64     26.76 o 
   5   6  18       13.08        4.79     14.53 o 
   6   6  18      682.93      702.82     32.75 o 
   7   6  18       60.77       66.52     11.50 o 
   8   6  18        2.63       10.54     10.76 o 
   9   6  18       82.61       52.25     13.76 o 
  10   6  18      288.09      270.99     23.60 o 
  11   6  18       70.47       95.76     15.77 o 
  12   6  18       80.29       86.79     15.42 o 
  13   6  18        2.45       -8.52     11.91 o 
  14   6  18       96.18       98.18     14.59 o 
  15   6  18       24.29       38.78     15.32 o 
  16   6  18      210.59      257.19     23.53 o 
  17   6  18        0.18        7.22     10.91 o 
  18   6  18        1.24       -1.19      9.40 o 
  19   6  18       79.30       86.00     10.73 o 
  20   6  18      131.80      108.04     12.03 o 
  21   6  18       29.39       18.83      5.91 o 
  22   6  18       58.46       42.50     11.98 o 
   1   7  18      515.69      436.67     33.44 o 
   2   7  18       32.77       34.33     13.39 o 
   3   7  18        5.51       -8.13     13.47 o 
   4   7  18       45.66       61.85     15.22 o 
   5   7  18      685.95      627.10     31.55 o 
   6   7  18       17.98        6.97      9.74 o 
   7   7  18      331.16      313.21     24.10 o 
   8   7  18        4.22        4.54     19.89 o 
   9   7  18      620.77      643.93     41.91 o 
  10   7  18        2.07        4.93      8.32 o 
  11   7  18     1007.46      984.96     30.57 o 
  12   7  18        9.39        2.62     10.23 o 
  13   7  18      194.20      158.38     16.64 o 
  14   7  18        7.07        3.95     14.16 o 
  15   7  18      565.05      629.02     33.32 o 
  16   7  18       22.18        6.11     14.27 o 
  17   7  18       12.18       12.16     11.58 o 
  18   7  18        1.56       17.01     12.47 o 
   0   8  18        6.03      -16.56     16.56 o 
   1   8  18        5.76       15.44     10.76 o 
   2   8  18        1.90       -3.31      9.16 o 
   3   8  18       32.23       29.21     20.88 o 
   4   8  18       14.06       11.62     10.82 o 
   5   8  18       63.63       84.90     14.61 o 
   6   8  18       58.95       66.19     12.88 o 
   7   8  18       42.56       20.00      9.94 o 
   8   8  18        0.57       -8.51      8.51 o 
   9   8  18      135.12      123.94     14.70 o 
  10   8  18       34.57        4.74     12.41 o 
  11   8  18        0.32        3.25     12.49 o 
   1   1  19     2027.75     2228.95     58.23 o 
   2   1  19      745.00      771.57     40.54 o 
   3   1  19      137.62      127.88     20.15 o 
   4   1  19      694.97      729.25     51.61 o 
   5   1  19     2973.66     3206.99    108.77 o 
   6   1  19      249.74      276.94     34.89 o 
   7   1  19     3414.78     3604.57    163.83 o 
   8   1  19     1044.00     1061.85     64.24 o 
   9   1  19     4334.60     4796.46    212.01 o 
  10   1  19      138.60      222.09     65.77 o 
  11   1  19     5894.49     6246.44    102.35 o 
  12   1  19     3281.10     3325.27     70.69 o 
  13   1  19      201.20      163.24     17.05 o 
  14   1  19     1789.91     1874.04     52.64 o 
  15   1  19      304.46      348.25     23.72 o 
  16   1  19      697.56      738.94     33.83 o 
  17   1  19       63.55       49.06     11.43 o 
  18   1  19      226.10      196.15     17.86 o 
  19   1  19     1683.82     1694.96     48.86 o 
  20   1  19      464.44      452.19     25.00 o 
  21   1  19      402.31      352.97     36.84 o 
  22   1  19        8.13       -1.36     25.64 o 
  23   1  19       40.55       35.05     16.89 o 
  24   1  19      255.48      255.22     39.79 o 
  25   1  19      131.18      161.35     23.08 o 
  26   1  19        4.29        5.21     12.88 o 
  27   1  19      702.58      751.92     42.56 o 
  28   1  19      471.17      526.83     27.25 o 
  29   1  19        3.13        8.70      5.56 o 
  30   1  19       61.41       49.94     10.89 o 
   0   2  19      208.57      230.14     42.31 o 
   1   2  19       12.56       46.65     17.65 o 
   2   2  19      311.11      354.87     30.06 o 
   3   2  19      608.08      600.63     36.95 o 
   4   2  19      800.77      963.46     54.89 o 
   5   2  19      115.73      124.04     20.75 o 
   6   2  19     1304.07     1298.89     70.16 o 
   7   2  19      197.14      157.06     28.68 o 
   8   2  19      439.16      445.58     44.51 o 
   9   2  19      328.05      341.41     19.30 o 
  10   2  19     1525.15     1582.26     40.42 o 
  11   2  19      648.90      691.64     32.44 o 
  12   2  19      919.70      913.02     41.45 o 
  13   2  19     1275.74     1223.87     48.03 o 
  14   2  19      220.03      190.05     21.22 o 
  15   2  19      389.64      426.30     29.28 o 
  16   2  19      422.23      378.59     28.01 o 
  17   2  19     1739.37     1715.95     49.43 o 
  18   2  19        8.85       13.50     11.42 o 
  19   2  19      190.78      188.41     17.60 o 
  20   2  19       13.97       -8.31     11.43 o 
  21   2  19       30.93       28.74     11.35 o 
  22   2  19      667.37      557.91     32.86 o 
  23   2  19       15.34       28.91     11.43 o 
  24   2  19       54.93       65.10     18.06 o 
  25   2  19      177.87      159.46     22.01 o 
  26   2  19      159.20      152.63     23.41 o 
  27   2  19       97.36       98.22     13.47 o 
  28   2  19       74.95       75.87      8.30 o 
  29   2  19       66.15       68.03      9.74 o 
   1   3  19      230.78      243.62     37.63 o 
   2   3  19       39.29       12.92     17.39 o 
   3   3  19       27.22       10.99     15.52 o 
   4   3  19       81.96       62.84     13.45 o 
   5   3  19      920.13     1018.52     34.32 o 
   6   3  19     1848.82     1910.68     51.53 o 
   7   3  19      819.38      850.45     31.21 o 
   8   3  19      486.81      504.66     24.58 o 
   9   3  19      597.52      609.95     28.99 o 
  10   3  19      193.61      190.91     17.19 o 
  11   3  19     1679.19     1862.26     49.07 o 
  12   3  19      917.43      933.06     32.92 o 
  13   3  19      199.14      244.78     19.27 o 
  14   3  19      777.83      849.07     30.81 o 
  15   3  19       74.53       34.74     11.04 o 
  16   3  19       29.25       36.86     11.01 o 
  17   3  19     1090.18     1073.62     41.49 o 
  18   3  19      616.33      691.73     40.29 o 
  19   3  19       72.30       69.14     16.85 o 
  20   3  19      227.36      238.97     24.48 o 
  21   3  19      451.01      469.87     31.46 o 
  22   3  19      383.34      372.74     26.96 o 
  23   3  19       10.22       -8.63      8.63 o 
  24   3  19      224.91      213.25     21.63 o 
  25   3  19       27.30       -2.20      8.08 o 
  26   3  19       25.65       14.27      8.60 o 
  27   3  19       75.36       87.47     11.55 o 
  28   3  19       31.26       17.33      5.91 o 
   0   4  19     2011.97     2002.42     55.35 o 
   1   4  19      381.94      429.55     19.68 o 
   2   4  19      583.53      528.26     23.96 o 
   3   4  19      836.77      813.23     29.12 o 
   4   4  19      898.83      877.25     28.54 o 
   5   4  19     1186.04     1143.36     32.46 o 
   6   4  19       30.55        9.41     10.19 o 
   7   4  19     1542.29     1491.52     45.56 o 
   8   4  19        2.97        0.41     14.53 o 
   9   4  19        8.96       -4.81      8.32 o 
  10   4  19       21.99        0.90      9.43 o 
  11   4  19        5.68       10.64      9.67 o 
  12   4  19      452.12      413.49     21.47 o 
  13   4  19      164.10      111.85     13.65 o 
  14   4  19       31.77       32.25      9.96 o 
  15   4  19      162.44      142.83     17.13 o 
  16   4  19      480.72      503.17     33.81 o 
  17   4  19       83.14       71.73     13.92 o 
  18   4  19      101.84       78.82     12.68 o 
  19   4  19       12.35       11.55     11.04 o 
  20   4  19      216.86      217.32     17.18 o 
  21   4  19      152.24      151.76     14.23 o 
  22   4  19       33.24       20.64      8.44 o 
  23   4  19        8.84        2.82      7.15 o 
  24   4  19      342.40      326.19     18.18 o 
  25   4  19        1.47        6.32      7.78 o 
  26   4  19        7.41       19.73     16.32 o 
  27   4  19        1.45       10.41      9.16 o 
   1   5  19     6024.45     5994.15    179.17 o 
   2   5  19      707.12      714.94     35.08 o 
   3   5  19     1685.22     1564.35     51.53 o 
   4   5  19      191.98      178.38     16.17 o 
   5   5  19      423.48      423.80     23.90 o 
   6   5  19      134.50      127.60     13.79 o 
   7   5  19       54.76       64.72     10.77 o 
   8   5  19       40.92       19.35     13.15 o 
   9   5  19      166.37      161.94     15.91 o 
  10   5  19      148.14      154.16     15.99 o 
  11   5  19      271.85      304.88     29.16 o 
  12   5  19       27.33       31.92     11.99 o 
  13   5  19      115.35      120.52     14.81 o 
  14   5  19      102.88       95.90     12.59 o 
  15   5  19      513.36      546.44     26.73 o 
  16   5  19        2.07       -3.82     10.51 o 
  17   5  19      185.18      197.19     19.19 o 
  18   5  19      577.20      578.77     28.20 o 
  19   5  19       36.27       -1.78      7.86 o 
  20   5  19       41.53       43.08     12.17 o 
  21   5  19      204.10      202.72     13.53 o 
  22   5  19      164.24      128.11     23.79 o 
  23   5  19       13.49        8.57      6.11 o 
  24   5  19       33.69       20.48      6.73 o 
   0   6  19      358.91      444.83     71.98 o 
   1   6  19      245.91      248.46     28.32 o 
   2   6  19      311.36      283.78     30.12 o 
   3   6  19      147.46      138.15     20.05 o 
   4   6  19     1005.49      999.10     48.04 o 
   5   6  19      113.69       96.79     17.71 o 
   6   6  19      746.91      711.60     38.46 o 
   7   6  19       57.63       41.15     11.07 o 
   8   6  19      249.05      221.52     21.33 o 
   9   6  19      102.63      166.49     19.13 o 
  10   6  19      207.79      201.78     20.44 o 
  11   6  19       13.20       25.63     12.36 o 
  12   6  19       85.87       78.46     14.54 o 
  13   6  19       59.33       66.82     13.41 o 
  14   6  19      129.05       98.12     16.93 o 
  15   6  19       50.71       24.95     10.59 o 
  16   6  19      528.85      579.76     43.42 o 
  17   6  19       18.07       20.97     10.55 o 
  18   6  19        9.17        5.16     10.65 o 
  19   6  19       63.07       55.92      9.90 o 
  20   6  19       11.03       12.97      8.83 o 
  21   6  19       65.10       71.23     15.90 o 
   1   7  19       48.57       52.75     15.69 o 
   2   7  19      179.94      202.17     22.56 o 
   3   7  19       11.77       14.56     11.78 o 
   4   7  19       72.45       45.07     12.09 o 
   5   7  19       30.94       17.54     12.32 o 
   6   7  19       33.28       18.14      9.21 o 
   7   7  19       36.26       51.21     15.28 o 
   8   7  19        5.57        9.19      9.93 o 
   9   7  19        3.63        7.65     17.84 o 
  10   7  19        3.98        4.17      8.69 o 
  11   7  19      125.58      116.80     13.79 o 
  12   7  19       15.08        8.88     12.43 o 
  13   7  19        4.24       29.86     10.89 o 
  14   7  19       11.35       -2.16      9.16 o 
  15   7  19       43.40        7.24      9.21 o 
  16   7  19       51.87       50.33      9.05 o 
   0   8  19      113.16       53.79     15.05 o 
   1   8  19        5.82        2.01     18.03 o 
   2   8  19       64.32       13.00      8.79 o 
   3   8  19       60.80       43.41     11.02 o 
   4   8  19       98.87       74.14     21.21 o 
   5   8  19        8.86        7.80     10.26 o 
   6   8  19      209.15      137.45     31.18 o 
   7   8  19       37.67       42.73     16.51 o 
   8   8  19       58.37       40.51     15.47 o 
   9   8  19       52.85       48.62     16.61 o 
   0   0  20     5681.46     6226.37    215.85 o 
   1   0  20     1107.68     1251.25     61.43 o 
   2   0  20      462.73      454.12     39.19 o 
   3   0  20    14763.61    16893.83    441.95 o 
   4   0  20     4297.61     4585.99    187.42 o 
   5   0  20      186.06      124.70     40.60 o 
   6   0  20      192.34      216.03     46.78 o 
   7   0  20     7756.70     8628.33    286.78 o 
   8   0  20       26.09       -5.05     33.52 o 
   9   0  20      104.73       78.38     41.92 o 
  10   0  20       64.38       74.22     15.71 o 
  11   0  20      118.96       91.25     19.86 o 
  12   0  20      235.33      288.45     36.57 o 
  13   0  20     1304.46     1286.46     70.10 o 
  14   0  20     1194.72     1200.45     86.89 o 
  15   0  20      344.11      356.81     39.20 o 
  16   0  20      132.36      133.24     26.44 o 
  17   0  20     1378.76     1378.44     72.94 o 
  18   0  20      663.10      710.21     52.28 o 
  19   0  20     2829.58     3063.08    110.03 o 
  20   0  20      486.28      624.15     68.13 o 
  21   0  20        3.28      -12.88     21.47 o 
  22   0  20      143.82      174.13     37.85 o 
  23   0  20     1521.80     1534.77     99.92 o 
  24   0  20        0.01       12.07     17.89 o 
  25   0  20       71.26       36.49     19.72 o 
  26   0  20        9.14       47.93     19.68 o 
  27   0  20      482.53      465.94     45.99 o 
  28   0  20       22.28       43.79      9.24 o 
  29   0  20      321.68      257.63     20.60 o 
   1   1  20       21.85       25.75     15.46 o 
   2   1  20     1058.33     1200.29     57.05 o 
   3   1  20      179.45      235.34     25.08 o 
   4   1  20        2.65       -4.41     20.07 o 
   5   1  20        0.18        4.70     22.58 o 
   6   1  20     1297.39     1205.61     67.54 o 
   7   1  20        4.79      -13.50     23.93 o 
   8   1  20      917.26      946.13     61.20 o 
   9   1  20     1139.36     1238.79     35.78 o 
  10   1  20      907.23      915.76     24.96 o 
  11   1  20      347.39      334.08     17.63 o 
  12   1  20      115.38      154.70     17.02 o 
  13   1  20     2052.71     2113.20     71.37 o 
  14   1  20       66.34       62.32     13.35 o 
  15   1  20      127.89      138.40     16.16 o 
  16   1  20      414.69      386.71     24.97 o 
  17   1  20       24.59       16.74     12.65 o 
  18   1  20       34.07       33.31     11.84 o 
  19   1  20       18.16        5.03     11.25 o 
  20   1  20       31.93       43.07     17.90 o 
  21   1  20       60.28       50.94     35.08 o 
  22   1  20        0.52      -11.72     17.57 o 
  23   1  20       43.32       43.55     18.96 o 
  24   1  20       44.20       37.17     17.75 o 
  25   1  20       65.05      105.64     33.42 o 
  26   1  20      100.72      109.60     21.33 o 
  27   1  20       37.79       36.95      7.51 o 
  28   1  20        1.13       -1.87      5.27 o 
  29   1  20        0.70        5.50      8.60 o 
   0   2  20      626.76      668.93     70.10 o 
   1   2  20      254.47      243.59     26.38 o 
   2   2  20        9.07      -15.01     16.90 o 
   3   2  20     1318.39     1361.84     56.19 o 
   4   2  20      598.59      608.96     43.50 o 
   5   2  20      560.34      580.32     51.47 o 
   6   2  20       51.59       66.44     13.05 o 
   7   2  20     1065.66     1072.18     35.15 o 
   8   2  20     2761.89     2813.77     59.06 o 
   9   2  20     2479.80     2630.91     57.47 o 
  10   2  20       35.82       27.12     10.82 o 
  11   2  20       63.69       65.49     12.45 o 
  12   2  20       84.74       83.49     14.10 o 
  13   2  20     1995.02     2046.87     56.46 o 
  14   2  20        3.98       -1.41     11.16 o 
  15   2  20       25.89      -14.02     14.02 o 
  16   2  20      336.73      341.06     25.89 o 
  17   2  20      694.55      787.14     33.18 o 
  18   2  20      481.30      453.87     25.80 o 
  19   2  20      656.19      638.24     36.78 o 
  20   2  20        2.84       17.93     24.86 o 
  21   2  20      165.33      141.11     17.84 o 
  22   2  20       35.57       42.07     12.82 o 
  23   2  20     1149.96     1176.67     56.02 o 
  24   2  20       71.89       66.94     16.43 o 
  25   2  20      487.40      484.61     27.37 o 
  26   2  20        0.59       -0.04      6.89 o 
  27   2  20       41.13       29.46      7.62 o 
  28   2  20       17.33       14.53     12.44 o 
  29   2  20      229.93      199.45     24.10 o 
   1   3  20        0.46       -1.53      7.29 o 
   2   3  20      338.95      319.39     18.01 o 
   3   3  20      292.13      290.54     19.59 o 
   4   3  20      356.40      342.05     23.49 o 
   5   3  20     1651.68     1605.16     39.95 o 
   6   3  20        6.88      -10.21     10.21 o 
   7   3  20       92.44      117.14     24.39 o 
   8   3  20      794.04      726.25     30.00 o 
   9   3  20     1636.49     1725.62     46.97 o 
  10   3  20      179.51      154.40     15.65 o 
  11   3  20      275.16      276.96     19.79 o 
  12   3  20       42.64       55.99     12.37 o 
  13   3  20      610.26      634.22     31.75 o 
  14   3  20     1728.68     1871.85     53.53 o 
  15   3  20      337.10      377.87     26.45 o 
  16   3  20      170.71      173.20     17.99 o 
  17   3  20      122.80      129.39     19.30 o 
  18   3  20      837.27      849.84     43.57 o 
  19   3  20       84.25       60.70     14.91 o 
  20   3  20       21.12       27.72     12.09 o 
  21   3  20        0.60        6.84     11.54 o 
  22   3  20        3.48        3.72      9.05 o 
  23   3  20        0.95        3.51      8.88 o 
  24   3  20       23.21       -1.87     12.81 o 
  25   3  20        2.47        8.43     10.32 o 
  26   3  20       11.96       23.56      7.85 o 
  27   3  20       19.57       17.20      7.53 o 
   0   4  20     3764.12     4138.91    112.52 o 
   1   4  20      184.36      153.51     15.22 o 
   2   4  20      209.21      202.37     15.69 o 
   3   4  20      470.61      463.89     22.62 o 
   4   4  20      938.15      938.90     29.71 o 
   5   4  20      419.63      364.42     19.26 o 
   6   4  20     1172.43     1202.52     34.02 o 
   7   4  20      335.89      420.19     20.23 o 
   8   4  20      324.63      313.68     17.90 o 
   9   4  20      623.86      603.81     24.04 o 
  10   4  20      119.48       82.58     11.24 o 
  11   4  20        6.61        4.20      9.41 o 
  12   4  20      295.45      293.28     18.53 o 
  13   4  20     1790.15     1875.91     44.35 o 
  14   4  20        8.69       -7.80     11.34 o 
  15   4  20      168.35      140.88     17.15 o 
  16   4  20       34.56       45.97     12.03 o 
  17   4  20      775.92      777.05     34.21 o 
  18   4  20      149.04      128.50     15.25 o 
  19   4  20      428.05      418.24     22.61 o 
  20   4  20       26.67       14.09      8.59 o 
  21   4  20        0.85        4.56      8.27 o 
  22   4  20        6.98       18.73      7.17 o 
  23   4  20       96.13       88.77      9.99 o 
  24   4  20       38.73       30.81      6.29 o 
  25   4  20      221.46      232.32     19.92 o 
  26   4  20       41.99       22.55     11.75 o 
   1   5  20     1171.19     1111.61     59.51 o 
   2   5  20     1935.16     1951.90     79.40 o 
   3   5  20      151.60      176.39     18.69 o 
   4   5  20       19.46       17.22     13.76 o 
   5   5  20       49.28       58.23     11.76 o 
   6   5  20       28.29       33.15     11.12 o 
   7   5  20      196.57      191.63     16.86 o 
   8   5  20      854.17      926.03     37.71 o 
   9   5  20      105.30       86.30     15.12 o 
  10   5  20      247.58      252.33     20.05 o 
  11   5  20       76.42       58.15     12.58 o 
  12   5  20      342.72      320.38     22.15 o 
  13   5  20       63.63       80.63     12.70 o 
  14   5  20      395.37      377.33     22.60 o 
  15   5  20        0.54       -1.75     11.34 o 
  16   5  20       23.96       17.40      8.85 o 
  17   5  20        1.39       12.56      8.83 o 
  18   5  20      154.19      148.39     13.03 o 
  19   5  20       45.28       37.38      8.35 o 
  20   5  20       83.23       80.75      9.67 o 
  21   5  20        0.49       -0.30      5.72 o 
  22   5  20      178.51      149.41     12.03 o 
  23   5  20       95.29       82.62     25.75 o 
   0   6  20      153.74      133.18     39.56 o 
   1   6  20      571.85      601.68     41.77 o 
   2   6  20       21.92       16.88     15.64 o 
   3   6  20      480.02      452.49     36.61 o 
   4   6  20       35.32       27.78     13.54 o 
   5   6  20       21.22        6.99     13.04 o 
   6   6  20       51.94       47.30     18.54 o 
   7   6  20      764.46      729.38     31.27 o 
   8   6  20      244.08      257.33     21.78 o 
   9   6  20      293.73      309.91     26.04 o 
  10   6  20        6.38        4.05     10.90 o 
  11   6  20        2.12        9.86     12.38 o 
  12   6  20        3.96        1.72     10.99 o 
  13   6  20      196.85      222.30     19.13 o 
  14   6  20      136.25      115.39     13.76 o 
  15   6  20      114.28       92.16     12.00 o 
  16   6  20       23.67       26.67     11.63 o 
  17   6  20      112.88      107.35     13.80 o 
  18   6  20      147.35      159.32     14.91 o 
  19   6  20      104.84       90.10     11.14 o 
  20   6  20       54.45       62.69     16.06 o 
   1   7  20      209.21      230.30     22.74 o 
   2   7  20      309.49      220.87     26.24 o 
   3   7  20        5.08        5.68     13.30 o 
   4   7  20      123.53       79.39     11.34 o 
   5   7  20       39.42       39.06     13.30 o 
   6   7  20      167.76      174.85     32.49 o 
   7   7  20        6.31        7.04     22.75 o 
   8   7  20      296.33      299.35     30.27 o 
   9   7  20        2.21      -13.90     13.90 o 
  10   7  20       10.35       13.18     12.47 o 
  11   7  20        4.38       -6.21      7.99 o 
  12   7  20      517.28      450.95     62.31 o 
  13   7  20       22.59       14.94     23.26 o 
  14   7  20       70.63       55.18     16.65 o 
  15   7  20        0.59        0.41     11.16 o 
   0   8  20       36.61       54.18     14.38 o 
   1   8  20        9.30       13.67     11.05 o 
   2   8  20        1.49       -6.44     11.84 o 
   3   8  20       20.97       18.97     10.34 o 
   1   1  21     1649.19     1652.47     60.94 o 
   2   1  21      735.27      871.62     54.77 o 
   3   1  21      525.38      528.97     44.71 o 
   4   1  21      331.16      320.04     36.97 o 
   5   1  21      305.72      312.71     25.11 o 
   6   1  21      936.34      932.05     33.28 o 
   7   1  21      354.63      294.41     17.82 o 
   8   1  21     1141.81     1092.24     31.47 o 
   9   1  21      655.21      660.07     22.60 o 
  10   1  21      486.51      459.54     18.26 o 
  11   1  21     2264.19     2307.15     46.17 o 
  12   1  21      507.45      511.95     21.49 o 
  13   1  21       10.07       14.40      8.12 o 
  14   1  21      156.30      187.94     15.23 o 
  15   1  21       48.22       -9.97     10.57 o 
  16   1  21       10.40       16.09     13.09 o 
  17   1  21       23.23        2.52     11.20 o 
  18   1  21     1357.93     1369.27     63.92 o 
  19   1  21      140.21      150.24     24.16 o 
  20   1  21      606.99      543.88     43.01 o 
  21   1  21      401.01      446.40     38.17 o 
  22   1  21       81.01       70.41     23.11 o 
  23   1  21      201.76      185.36     24.43 o 
  24   1  21      574.15      660.73     29.16 o 
  25   1  21      483.07      506.81     21.92 o 
  26   1  21        7.80       15.44      6.54 o 
  27   1  21      298.57      282.47     18.87 o 
  28   1  21       23.03       22.58      6.06 o 
   0   2  21      131.77      113.80     16.70 o 
   1   2  21      314.30      304.64     17.74 o 
   2   2  21        0.84       -7.76      7.76 o 
   3   2  21      396.30      396.24     18.97 o 
   4   2  21      162.86      172.31     13.58 o 
   5   2  21       31.97       39.67      8.89 o 
   6   2  21       33.57       23.42      9.10 o 
   7   2  21     2717.72     2666.12     52.80 o 
   8   2  21       15.71       18.50      9.78 o 
   9   2  21     2406.23     2323.74     49.73 o 
  10   2  21       45.95       69.04     13.94 o 
  11   2  21       98.61       85.72     14.44 o 
  12   2  21        8.90       26.53     12.02 o 
  13   2  21       15.22       -5.76      9.09 o 
  14   2  21      225.39      218.24     17.58 o 
  15   2  21       23.59        1.32     10.57 o 
  16   2  21      148.16      163.13     15.71 o 
  17   2  21        2.52       -8.72     12.65 o 
  18   2  21      125.89      123.12     14.38 o 
  19   2  21       83.45       85.90     12.53 o 
  20   2  21       38.56       22.25     10.13 o 
  21   2  21       79.22       80.93     15.87 o 
  22   2  21       25.35       18.29     11.69 o 
  23   2  21       92.77       88.71     12.50 o 
  24   2  21       51.87       58.13     12.12 o 
  25   2  21      158.34      154.24     13.44 o 
  26   2  21       73.56       77.59     12.52 o 
  27   2  21      117.75      130.58     13.37 o 
  28   2  21      183.81      137.75     14.41 o 
   1   3  21       52.67       33.75      8.34 o 
   2   3  21       63.95       18.93      7.87 o 
   3   3  21       11.02        0.90      9.15 o 
   4   3  21       25.31       13.87      8.90 o 
   5   3  21      214.34      198.76     18.53 o 
   6   3  21       82.32       60.23     12.22 o 
   7   3  21       14.97       18.56     10.50 o 
   8   3  21      606.92      681.01     29.60 o 
   9   3  21     1032.37     1090.79     37.73 o 
  10   3  21      852.81      907.88     34.17 o 
  11   3  21      579.99      666.07     29.18 o 
  12   3  21       27.43       13.99      9.50 o 
  13   3  21      253.83      243.97     19.96 o 
  14   3  21      155.61      154.10     18.08 o 
  15   3  21      509.82      551.12     49.42 o 
  16   3  21       72.25       48.66     14.51 o 
  17   3  21      692.07      646.92     37.45 o 
  18   3  21      427.35      402.65     29.72 o 
  19   3  21      216.02      221.97     22.84 o 
  20   3  21      229.82      250.70     28.28 o 
  21   3  21      675.89      693.77     35.05 o 
  22   3  21       28.99       36.33      9.73 o 
  23   3  21        4.87       -9.19      9.19 o 
  24   3  21      544.61      537.31     27.70 o 
  25   3  21      403.53      414.85     23.29 o 
  26   3  21       56.26       57.11      9.22 o 
   0   4  21      120.15       84.54     19.31 o 
   1   4  21       50.81       55.44     14.91 o 
   2   4  21     1072.32     1111.47     34.48 o 
   3   4  21       71.90      109.00     13.79 o 
   4   4  21      121.00      133.11     13.42 o 
   5   4  21        3.04       -4.84      9.07 o 
   6   4  21     1214.47     1218.06     33.94 o 
   7   4  21      244.99      245.58     16.98 o 
   8   4  21        3.22       10.97      9.53 o 
   9   4  21      833.69      902.27     28.93 o 
  10   4  21      359.79      343.18     23.88 o 
  11   4  21      400.48      383.51     22.19 o 
  12   4  21      930.76      950.09     40.57 o 
  13   4  21      408.68      402.14     26.23 o 
  14   4  21       16.95       16.15     14.47 o 
  15   4  21        4.54      -13.69     13.69 o 
  16   4  21      387.96      430.10     25.71 o 
  17   4  21      203.31      186.34     17.48 o 
  18   4  21        9.89        2.47     10.28 o 
  19   4  21      114.72      108.89     13.97 o 
  20   4  21      160.07      169.43     13.71 o 
  21   4  21       25.03       14.02     10.12 o 
  22   4  21       53.60       52.19      8.30 o 
  23   4  21       61.83       48.28      7.67 o 
  24   4  21        4.58       -6.38     12.59 o 
  25   4  21        7.42       32.81     13.26 o 
   1   5  21      846.60      790.15     49.59 o 
   2   5  21     1734.64     1674.98     71.88 o 
   3   5  21       14.60       17.30     16.45 o 
   4   5  21       75.19       71.44     12.31 o 
   5   5  21     1712.54     1756.97     46.82 o 
   6   5  21      321.82      355.18     21.32 o 
   7   5  21       25.31       18.42     10.60 o 
   8   5  21      589.24      599.62     26.88 o 
   9   5  21       55.71       29.23     11.07 o 
  10   5  21       58.13       42.17     11.60 o 
  11   5  21      212.28      196.61     17.48 o 
  12   5  21      779.29      755.77     31.38 o 
  13   5  21       25.86       33.31     13.82 o 
  14   5  21      843.15      804.10     30.85 o 
  15   5  21      255.01      237.96     18.90 o 
  16   5  21       36.36       18.37      8.29 o 
  17   5  21      355.71      383.48     23.59 o 
  18   5  21      331.89      319.44     16.70 o 
  19   5  21       52.21       49.65      7.86 o 
  20   5  21      143.38      116.18     12.41 o 
  21   5  21       30.20        8.18      5.57 o 
   0   6  21      138.68      177.41     39.39 o 
   1   6  21       11.22       20.17     15.22 o 
   2   6  21        7.88        2.14     12.55 o 
   3   6  21      277.22      252.52     27.46 o 
   4   6  21        8.99       -4.16     15.00 o 
   5   6  21       57.67       74.02     18.32 o 
   6   6  21       66.15       37.73     13.42 o 
   7   6  21      398.02      393.88     21.73 o 
   8   6  21        0.17       -0.36     12.52 o 
   9   6  21      153.45      124.07     15.15 o 
  10   6  21       12.68        1.53     10.22 o 
  11   6  21       19.61       -6.39     10.78 o 
  12   6  21       52.95       79.59     12.72 o 
  13   6  21       82.07       69.34     11.23 o 
  14   6  21        3.05      -12.26     12.26 o 
  15   6  21       26.69       26.49      9.95 o 
  16   6  21       86.43       49.14     10.51 o 
  17   6  21       60.42       81.30     11.51 o 
  18   6  21        7.74       13.58     13.61 o 
  19   6  21       10.95       19.79     12.35 o 
   1   7  21       44.91       24.09      9.88 o 
   2   7  21        7.64       -3.66     10.24 o 
   3   7  21       18.28       18.79     10.68 o 
   4   7  21       39.91       40.59     10.31 o 
   5   7  21       30.92       19.14     12.44 o 
   6   7  21        2.58       -6.73     15.46 o 
   7   7  21       18.64       18.34     11.49 o 
   8   7  21       42.15       16.76     10.16 o 
   9   7  21        7.24       16.89     11.45 o 
  10   7  21        0.43      -11.60     11.60 o 
  11   7  21        4.56       -8.84     16.17 o 
  12   7  21       20.49       -4.57     14.25 o 
  13   7  21       19.41       43.01     16.10 o 
   0   0  22    12697.30    13342.45    263.18 o 
   1   0  22     1748.90     1640.15     77.60 o 
   2   0  22     1796.77     2061.31     59.93 o 
   3   0  22      545.31      590.79     37.14 o 
   4   0  22     8060.67     8940.91    167.78 o 
   5   0  22     1838.53     1927.26     69.20 o 
   6   0  22      853.60      882.66     53.58 o 
   7   0  22     1445.23     1381.29     49.62 o 
   8   0  22       42.40       38.88     12.18 o 
   9   0  22      893.32      867.56     49.23 o 
  10   0  22      443.85      418.79     30.23 o 
  11   0  22       45.11       33.85     13.45 o 
  12   0  22      140.78      126.93     17.68 o 
  13   0  22       14.37       38.01     12.89 o 
  14   0  22     1353.70     1507.55     52.93 o 
  15   0  22      100.30       84.54     15.12 o 
  16   0  22     1626.38     1745.96     56.84 o 
  17   0  22       81.40       64.78     14.34 o 
  18   0  22      415.53      453.69     32.68 o 
  19   0  22      507.92      528.15     40.22 o 
  20   0  22     1725.40     1765.26     61.40 o 
  21   0  22      491.99      504.85     31.79 o 
  22   0  22      641.06      590.04     33.82 o 
  23   0  22      393.68      451.24     27.91 o 
  24   0  22        5.17        8.60     14.15 o 
  25   0  22       12.36        6.01      7.87 o 
  26   0  22      350.93      308.64     19.45 o 
  27   0  22        7.68        6.24      7.62 o 
   1   1  22      870.37      942.10     27.87 o 
   2   1  22       34.14       17.21      8.73 o 
   3   1  22     2515.57     2610.08     51.78 o 
   4   1  22      147.18      122.33     12.81 o 
   5   1  22        6.50        9.05      8.44 o 
   6   1  22       36.34       60.85     10.25 o 
   7   1  22      885.92      838.16     29.54 o 
   8   1  22     1157.50     1105.96     33.97 o 
   9   1  22       21.68       14.98      9.40 o 
  10   1  22      245.16      269.99     17.80 o 
  11   1  22       48.33       34.22     10.12 o 
  12   1  22      191.41      217.33     16.15 o 
  13   1  22     1153.26     1188.57     35.61 o 
  14   1  22       17.27       30.72      8.50 o 
  15   1  22        2.83       -9.61      9.61 o 
  16   1  22       92.97       90.46     11.66 o 
  17   1  22       91.39      106.44     13.69 o 
  18   1  22      268.11      306.68     20.95 o 
  19   1  22       35.62       29.45      9.94 o 
  20   1  22        4.68       15.78      8.55 o 
  21   1  22      166.70      180.03     15.62 o 
  22   1  22      107.25       85.14     11.24 o 
  23   1  22       64.77       72.60     10.51 o 
  24   1  22      134.81      132.34     11.81 o 
  25   1  22      116.94      138.22     12.62 o 
  26   1  22       47.88       41.75      8.39 o 
  27   1  22       14.23       12.41      7.06 o 
   0   2  22      159.56       40.26     11.58 o 
   1   2  22       27.69       17.81      8.07 o 
   2   2  22      128.22      109.44     11.05 o 
   3   2  22      521.67      513.39     23.11 o 
   4   2  22      116.29       87.65     12.52 o 
   5   2  22        2.87        6.72     10.57 o 
   6   2  22     3126.54     3413.16     61.29 o 
   7   2  22      163.57      193.32     15.42 o 
   8   2  22      325.95      291.30     18.06 o 
   9   2  22      567.49      603.24     25.38 o 
  10   2  22     1492.06     1589.97     49.20 o 
  11   2  22       72.66       55.16     12.12 o 
  12   2  22      234.93      261.03     22.82 o 
  13   2  22      402.99      371.02     24.28 o 
  14   2  22     1076.61     1168.44     41.81 o 
  15   2  22      147.21      152.32     16.82 o 
  16   2  22      645.67      661.91     39.38 o 
  17   2  22      425.72      489.57     33.91 o 
  18   2  22        7.00       19.95     13.25 o 
  19   2  22       31.42       28.31     16.32 o 
  20   2  22      785.25      736.96     48.64 o 
  21   2  22       19.98       24.23     12.10 o 
  22   2  22      604.51      631.55     32.35 o 
  23   2  22       10.25        2.02     11.50 o 
  24   2  22      247.76      216.54     22.63 o 
  25   2  22       17.68        8.52      9.95 o 
  26   2  22      430.73      407.05     21.75 o 
  27   2  22       34.92       23.77      6.52 o 
   1   3  22      184.16      193.46     15.41 o 
   2   3  22     1518.81     1480.56     49.28 o 
   3   3  22     1031.07      978.98     33.65 o 
   4   3  22        0.01       -7.31      8.39 o 
   5   3  22      621.59      620.93     27.11 o 
   6   3  22      476.61      433.97     23.49 o 
   7   3  22      173.01      125.47     14.26 o 
   8   3  22       16.63        9.99     11.35 o 
   9   3  22       12.10        5.25     10.16 o 
  10   3  22       35.91       28.79     10.56 o 
  11   3  22      660.47      748.64     30.82 o 
  12   3  22      508.35      442.86     24.28 o 
  13   3  22     1522.52     1592.71     53.92 o 
  14   3  22       59.05       50.07     16.29 o 
  15   3  22       49.07       47.83     14.57 o 
  16   3  22      278.98      254.53     24.78 o 
  17   3  22      342.75      348.85     28.52 o 
  18   3  22        0.41       -8.29     11.50 o 
  19   3  22        1.40        5.21     10.63 o 
  20   3  22       14.00        1.84     11.07 o 
  21   3  22       10.28       -2.15     10.30 o 
  22   3  22       19.41        5.03      9.91 o 
  23   3  22       63.79       63.64     10.40 o 
  24   3  22       47.66       45.10      8.33 o 
  25   3  22       24.05       26.84      7.25 o 
   0   4  22      261.28      250.22     33.96 o 
   1   4  22      808.49      798.48     41.38 o 
   2   4  22      737.81      724.95     39.36 o 
   3   4  22       41.10       58.59     11.70 o 
   4   4  22       33.60       -0.42     10.05 o 
   5   4  22      705.12      687.68     32.56 o 
   6   4  22     1022.16     1018.38     33.11 o 
   7   4  22       74.39       86.04     11.09 o 
   8   4  22      150.36      162.82     14.88 o 
   9   4  22      520.83      553.60     28.61 o 
  10   4  22      813.38      818.27     38.05 o 
  11   4  22       19.25       10.57     11.35 o 
  12   4  22      207.36      244.25     22.11 o 
  13   4  22       83.74       73.16     14.06 o 
  14   4  22      511.23      549.93     28.48 o 
  15   4  22      164.47      141.48     15.18 o 
  16   4  22      773.72      738.86     35.34 o 
  17   4  22       55.54       48.15     11.12 o 
  18   4  22      124.62      105.80     11.92 o 
  19   4  22        9.61       -5.83      7.16 o 
  20   4  22      103.32       93.01     10.22 o 
  21   4  22        8.25        4.97      9.38 o 
  22   4  22      220.16      209.57     13.90 o 
  23   4  22       58.30       47.22     11.63 o 
   1   5  22      172.53      250.36     38.24 o 
   2   5  22      118.55       35.06     14.48 o 
   3   5  22       36.64       26.78     14.88 o 
   4   5  22       70.74       48.38     16.42 o 
   5   5  22      740.37      775.60     30.65 o 
   6   5  22      265.77      233.74     18.06 o 
   7   5  22      258.73      231.05     17.27 o 
   8   5  22       65.15       54.83     11.58 o 
   9   5  22      543.44      505.31     26.06 o 
  10   5  22       53.00       37.21      9.95 o 
  11   5  22      837.34      809.68     31.40 o 
  12   5  22      200.45      179.31     15.79 o 
  13   5  22       97.06       99.75     12.94 o 
  14   5  22        2.30       -7.93      8.44 o 
  15   5  22      200.02      212.09     16.88 o 
  16   5  22        0.16       32.62     13.94 o 
  17   5  22       52.29       27.44     16.73 o 
  18   5  22        5.38       -2.03      9.66 o 
  19   5  22       10.56       14.15      6.50 o 
  20   5  22       47.82       43.45     13.24 o 
   0   6  22     1151.42     1174.07     98.45 o 
   1   6  22       17.03       29.97     20.10 o 
   2   6  22        2.83        2.25     11.44 o 
   3   6  22       27.45       36.63     13.90 o 
   4   6  22      660.79      630.44     41.94 o 
   5   6  22       11.08       11.20     12.99 o 
   6   6  22      115.31      133.32     19.55 o 
   7   6  22       81.40       71.80     15.70 o 
   8   6  22        1.77        8.61     10.69 o 
   9   6  22       56.73       37.50     10.80 o 
  10   6  22      158.35      167.60     15.83 o 
  11   6  22        2.11        1.14      8.44 o 
  12   6  22      434.13      430.04     22.20 o 
  13   6  22        1.04        3.80      8.57 o 
  14   6  22        5.02       20.42     11.87 o 
  15   6  22       24.88       21.15      8.50 o 
  16   6  22      134.70       94.51     29.36 o 
  17   6  22       17.55       37.66     16.23 o 
   1   7  22      298.33      286.02     27.62 o 
   2   7  22        0.17        2.32     12.26 o 
   3   7  22        7.36       -0.49      7.75 o 
   4   7  22       28.30       28.04      9.47 o 
   5   7  22      271.67      178.52     28.12 o 
   6   7  22       71.83       79.40     14.94 o 
   7   7  22        6.75       -3.54      8.99 o 
   8   7  22        0.51       28.94     47.90 o 
   9   7  22      198.53      184.84     19.93 o 
  10   7  22        3.14       24.39     15.01 o 
  11   7  22       38.78       46.60     15.01 o 
   1   1  23      224.29      234.36     14.47 o 
   2   1  23      869.78      902.71     30.15 o 
   3   1  23       88.87       59.00     10.59 o 
   4   1  23     2854.93     2966.76     56.65 o 
   5   1  23     2199.71     2433.32     50.95 o 
   6   1  23       22.58        9.26      8.79 o 
   7   1  23       22.68        1.94      9.22 o 
   8   1  23     2963.32     3212.43     60.13 o 
   9   1  23       40.81       15.18      9.07 o 
  10   1  23       26.24       20.50     11.28 o 
  11   1  23      244.23      298.54     22.36 o 
  12   1  23      521.39      559.77     29.39 o 
  13   1  23        3.93      -10.61     10.61 o 
  14   1  23      237.84      239.78     19.32 o 
  15   1  23      122.81      120.30     16.15 o 
  16   1  23      635.41      659.62     33.01 o 
  17   1  23       70.91       94.64     14.62 o 
  18   1  23      271.23      235.59     17.91 o 
  19   1  23       34.97       41.62     10.93 o 
  20   1  23       22.88       15.60      9.95 o 
  21   1  23      418.64      476.56     26.37 o 
  22   1  23       36.09       49.78     12.91 o 
  23   1  23      170.99      212.09     18.58 o 
  24   1  23      290.60      315.37     26.16 o 
  25   1  23       68.14       37.30      9.38 o 
  26   1  23        1.98       -7.46      7.46 o 
   0   2  23       27.70       13.56     10.31 o 
   1   2  23       34.75       30.57      8.01 o 
   2   2  23       24.06       37.31     10.13 o 
   3   2  23       24.73       37.23     10.34 o 
   4   2  23       17.16       20.09      9.78 o 
   5   2  23      154.40      135.93     14.72 o 
   6   2  23     1960.43     2087.48     52.79 o 
   7   2  23      195.56      199.74     17.45 o 
   8   2  23      253.24      268.86     19.33 o 
   9   2  23       53.67       34.60     12.91 o 
  10   2  23      950.07      964.88     43.41 o 
  11   2  23        6.93      -13.17     13.17 o 
  12   2  23        1.87      -14.53     14.53 o 
  13   2  23       24.65       24.70     11.95 o 
  14   2  23        7.49       10.69     15.45 o 
  15   2  23      288.47      381.91     39.98 o 
  16   2  23      163.47      201.75     29.05 o 
  17   2  23       37.70       40.80     18.52 o 
  18   2  23       78.21       98.83     21.05 o 
  19   2  23      373.69      440.94     37.44 o 
  20   2  23      331.80      334.11     37.95 o 
  21   2  23        1.58       -4.16     12.69 o 
  22   2  23      163.01      159.09     21.48 o 
  23   2  23        1.74        6.27     12.59 o 
  24   2  23        6.74        6.32      9.89 o 
  25   2  23        1.83       -7.59      7.59 o 
  26   2  23       19.64       11.88      6.71 o 
   1   3  23       35.02        5.79      9.31 o 
   2   3  23     1513.21     1553.18     51.39 o 
   3   3  23      663.82      611.33     26.93 o 
   4   3  23      952.60      962.29     37.06 o 
   5   3  23      387.70      392.47     24.51 o 
   6   3  23       13.33       12.96     10.37 o 
   7   3  23      101.16      115.16     15.60 o 
   8   3  23      636.52      643.64     28.89 o 
   9   3  23       19.81       24.39     10.01 o 
  10   3  23      380.64      393.53     22.68 o 
  11   3  23      104.68       93.81     16.19 o 
  12   3  23      332.56      344.92     25.61 o 
  13   3  23      106.14      138.83     20.18 o 
  14   3  23      820.93      820.53     49.26 o 
  15   3  23      630.11      686.87     38.84 o 
  16   3  23      173.43      135.50     19.50 o 
  17   3  23      174.89      200.64     21.01 o 
  18   3  23      370.28      368.42     33.14 o 
  19   3  23       12.33       33.72     22.41 o 
  20   3  23       86.14       89.16     16.84 o 
  21   3  23      447.17      494.96     27.54 o 
  22   3  23      337.73      377.41     20.00 o 
  23   3  23      103.01      100.22     10.34 o 
  24   3  23      655.44      756.85     28.03 o 
   0   4  23      892.70      682.40     79.51 o 
   1   4  23      233.44      178.13     24.28 o 
   2   4  23        1.57        1.35     10.76 o 
   3   4  23      346.49      354.06     28.08 o 
   4   4  23      471.27      496.98     28.69 o 
   5   4  23      133.66      102.05     15.93 o 
   6   4  23      122.07      137.88     17.76 o 
   7   4  23      711.38      718.65     32.34 o 
   8   4  23      203.04      172.26     16.93 o 
   9   4  23     1231.33     1219.72     41.19 o 
  10   4  23      180.36      221.36     20.80 o 
  11   4  23       44.20       34.44     15.51 o 
  12   4  23       42.72       53.75     12.85 o 
  13   4  23      386.65      372.85     39.49 o 
  14   4  23       15.09       17.03     12.13 o 
  15   4  23      102.86       90.68     12.42 o 
  16   4  23      230.83      242.02     17.96 o 
  17   4  23       94.13      105.32     11.58 o 
  18   4  23       58.34       41.18      8.56 o 
  19   4  23      179.28      126.21     12.82 o 
  20   4  23       55.21       41.27      7.37 o 
  21   4  23       53.57       48.91      8.42 o 
  22   4  23       26.62       14.31      7.48 o 
   1   5  23     1277.09     1186.60     73.18 o 
   2   5  23     1117.22     1123.31     66.59 o 
   3   5  23       54.77       44.05     16.04 o 
   4   5  23       77.93       95.96     19.18 o 
   5   5  23      204.28      201.13     29.63 o 
   6   5  23     1271.78     1251.27     57.07 o 
   7   5  23       99.20      114.88     17.16 o 
   8   5  23      643.99      590.42     24.89 o 
   9   5  23        9.60        2.78      9.74 o 
  10   5  23        2.23       -0.56     10.04 o 
  11   5  23      227.67      242.32     17.19 o 
  12   5  23       30.81        9.83      9.78 o 
  13   5  23        0.55        2.37      8.94 o 
  14   5  23       43.70       39.20      9.31 o 
  15   5  23       89.88       81.40     13.12 o 
  16   5  23      102.56       94.39     13.53 o 
  17   5  23      197.76      182.37     20.53 o 
  18   5  23       86.67       79.72     13.14 o 
  19   5  23       43.49       51.32     16.26 o 
   0   6  23       27.13       17.09     20.90 o 
   1   6  23      225.44      187.44     27.08 o 
   2   6  23       35.28       17.14     14.71 o 
   3   6  23       26.58       -4.31     10.98 o 
   4   6  23       13.18       -1.48     11.42 o 
   5   6  23      222.16      212.49     21.69 o 
   6   6  23      229.09      228.51     21.26 o 
   7   6  23      236.70      246.05     21.34 o 
   8   6  23       26.09       11.21     16.50 o 
   9   6  23      146.58      107.88     18.17 o 
  10   6  23      204.62      214.35     25.30 o 
  11   6  23       13.80       -5.78     18.97 o 
  12   6  23      123.35      114.82     17.45 o 
  13   6  23       52.59       33.20     10.71 o 
  14   6  23       66.17       75.95     22.11 o 
  15   6  23        2.27        0.69     10.40 o 
  16   6  23       79.23       59.43     15.60 o 
   1   7  23        2.24      -14.52     19.08 o 
   2   7  23      253.66      235.88     22.47 o 
   3   7  23        6.88       27.92     11.36 o 
   4   7  23        3.75       -1.72      6.11 o 
   5   7  23       42.50       36.31     13.25 o 
   6   7  23       63.79       49.47     11.59 o 
   7   7  23       13.51        2.73     19.69 o 
   8   7  23       33.56       29.34      9.66 o 
   0   0  24     1132.02     1145.53     86.14 o 
   1   0  24     2126.37     2147.43     72.46 o 
   2   0  24      794.90      928.15     58.90 o 
   3   0  24      954.16     1016.74     50.49 o 
   4   0  24      472.47      503.89     35.88 o 
   5   0  24       76.19       90.34     19.25 o 
   6   0  24     1355.65     1390.52     59.14 o 
   7   0  24      818.64      969.78     49.91 o 
   8   0  24        9.43        8.66     11.46 o 
   9   0  24     3600.08     3926.05     88.40 o 
  10   0  24      821.46      891.59     46.30 o 
  11   0  24       20.72        8.53     13.38 o 
  12   0  24      425.76      387.48     42.55 o 
  13   0  24      105.05       53.69     15.00 o 
  14   0  24      629.97      638.03     45.68 o 
  15   0  24      203.30      287.10     40.02 o 
  16   0  24        6.08       -0.54     13.43 o 
  17   0  24       49.18       17.59     14.58 o 
  18   0  24       85.84       41.99     16.39 o 
  19   0  24      244.80      221.97     26.12 o 
  20   0  24       95.51       87.86     16.68 o 
  21   0  24       18.29       16.29     27.92 o 
  22   0  24       18.31       33.89     12.47 o 
  23   0  24       82.36       53.63     31.18 o 
  24   0  24      113.23       78.02     12.55 o 
  25   0  24      226.60      127.80     20.77 o 
   1   1  24      213.43      219.67     22.67 o 
   2   1  24      500.19      473.21     23.97 o 
   3   1  24      363.78      414.48     30.04 o 
   4   1  24      710.25      736.78     27.84 o 
   5   1  24      139.05      164.01     14.72 o 
   6   1  24     1300.55     1336.45     37.40 o 
   7   1  24        8.53        5.71     12.36 o 
   8   1  24       91.30       76.01     11.07 o 
   9   1  24      492.74      542.68     24.18 o 
  10   1  24      108.69      111.40     14.06 o 
  11   1  24      345.90      312.45     22.54 o 
  12   1  24       12.60        4.03     10.27 o 
  13   1  24       54.43       58.13     14.28 o 
  14   1  24      142.67      119.80     18.00 o 
  15   1  24       30.95       26.55     13.20 o 
  16   1  24      183.25      152.59     18.98 o 
  17   1  24      111.60      101.31     24.45 o 
  18   1  24      250.68      276.76     24.13 o 
  19   1  24        5.10       -5.73      9.78 o 
  20   1  24       21.35       29.85     10.33 o 
  21   1  24      144.32      129.68     15.43 o 
  22   1  24      222.39      225.85     18.54 o 
  23   1  24       20.96       24.18      7.82 o 
  24   1  24       59.44       54.06      9.81 o 
  25   1  24       63.29       71.11      9.77 o 
   0   2  24      231.95      267.26     20.56 o 
   1   2  24      930.08      938.55     28.82 o 
   2   2  24      590.05      660.50     28.60 o 
   3   2  24     1326.14     1411.60     45.32 o 
   4   2  24       30.81       27.99     10.14 o 
   5   2  24       78.46      106.31     13.71 o 
   6   2  24      130.96      170.06     16.11 o 
   7   2  24     3338.54     3614.31     69.02 o 
   8   2  24      139.22      139.82     17.08 o 
   9   2  24     1556.05     1564.99     54.87 o 
  10   2  24       19.45        0.78     12.73 o 
  11   2  24     1007.41      993.38     38.47 o 
  12   2  24       14.01       11.55     17.48 o 
  13   2  24      992.36     1067.88     61.60 o 
  14   2  24       11.51       17.10     19.56 o 
  15   2  24       56.48       56.69     18.21 o 
  16   2  24      357.44      385.70     37.35 o 
  17   2  24     1432.06     1539.28     70.03 o 
  18   2  24      106.89      133.07     23.65 o 
  19   2  24      732.53      748.81     46.09 o 
  20   2  24       15.35       18.07     15.27 o 
  21   2  24      129.43      115.32     18.68 o 
  22   2  24       23.62       25.88     11.27 o 
  23   2  24      501.38      524.91     25.85 o 
  24   2  24       48.25       61.84      9.75 o 
  25   2  24      129.12      134.12     11.76 o 
   1   3  24        0.46      -11.56     11.56 o 
   2   3  24      894.87      829.19     31.33 o 
   3   3  24        1.03       -0.44      9.68 o 
   4   3  24       62.69       39.14     10.71 o 
   5   3  24        0.27       -2.45     10.04 o 
   6   3  24      177.76      140.41     14.58 o 
   7   3  24      345.08      365.40     26.80 o 
   8   3  24       15.36       25.07     13.77 o 
   9   3  24      468.05      508.31     36.13 o 
  10   3  24     1340.47     1410.94     58.98 o 
  11   3  24     1238.04     1250.32     54.66 o 
  12   3  24       69.52       41.89     15.01 o 
  13   3  24        4.54        6.90     15.34 o 
  14   3  24       66.96       65.33     19.46 o 
  15   3  24        0.21        3.50     15.40 o 
  16   3  24        3.84        8.51     12.30 o 
  17   3  24        2.45       12.97     14.18 o 
  18   3  24       56.95       63.00     16.32 o 
  19   3  24      206.10      195.40     23.10 o 
  20   3  24       91.73       81.66     13.10 o 
  21   3  24      136.20      115.59     11.32 o 
  22   3  24       10.44        5.03      6.15 o 
  23   3  24       18.31       20.48      6.76 o 
   0   4  24      224.98      162.94     43.25 o 
   1   4  24      246.61      270.99     38.32 o 
   2   4  24        0.88      -14.54     21.80 o 
   3   4  24      999.08     1070.98     47.99 o 
   4   4  24      143.40      202.12     21.67 o 
   5   4  24       44.51       49.24     14.67 o 
   6   4  24      670.99      644.50     34.45 o 
   7   4  24      282.12      304.40     24.33 o 
   8   4  24        6.52       -6.11     10.47 o 
   9   4  24      121.01      119.04     16.05 o 
  10   4  24      295.01      274.77     25.30 o 
  11   4  24      160.53      140.70     19.01 o 
  12   4  24        5.79        1.33     12.08 o 
  13   4  24      255.49      252.21     22.97 o 
  14   4  24       54.96       55.68     16.33 o 
  15   4  24       68.61       55.32     10.11 o 
  16   4  24       34.11       16.11     11.07 o 
  17   4  24       23.64       24.97      8.13 o 
  18   4  24       36.60       56.83     10.57 o 
  19   4  24      242.99      177.80     13.20 o 
  20   4  24       30.73       24.22      6.01 o 
  21   4  24       84.90       61.81     12.87 o 
   1   5  24       65.70       53.49     22.75 o 
   2   5  24      803.76      838.76     58.36 o 
   3   5  24      113.39       86.76     15.73 o 
   4   5  24      323.24      262.56     36.52 o 
   5   5  24        4.19       13.09     14.61 o 
   6   5  24      565.72      542.24     35.75 o 
   7   5  24        8.02       11.74     14.15 o 
   8   5  24     1181.88     1176.03     50.02 o 
   9   5  24      134.36      129.43     24.74 o 
  10   5  24      209.74      184.64     20.00 o 
  11   5  24       46.05       31.03     10.75 o 
  12   5  24       53.78       53.20     12.44 o 
  13   5  24        0.12        7.89      8.43 o 
  14   5  24      213.07      204.25     22.86 o 
  15   5  24       11.99        3.07      9.99 o 
  16   5  24       45.49       48.69     17.46 o 
  17   5  24       11.24       38.98     11.67 o 
  18   5  24      120.19       93.95     19.59 o 
   0   6  24       96.01      136.97     33.07 o 
   1   6  24      694.62      672.20     45.04 o 
   2   6  24        6.17       27.76     30.36 o 
   3   6  24     1085.45     1010.01     66.83 o 
   4   6  24      306.80      321.94     23.59 o 
   5   6  24       44.45       47.94     11.02 o 
   6   6  24       71.00      101.93     14.51 o 
   7   6  24       43.52       54.65     15.27 o 
   8   6  24       11.57        5.21     17.93 o 
   9   6  24       86.24       74.66     15.27 o 
  10   6  24        7.56       -1.34      9.98 o 
  11   6  24       14.27        4.30     15.59 o 
  12   6  24        1.88        1.48      8.39 o 
  13   6  24      249.91      244.56     29.82 o 
  14   6  24        5.73       21.05     11.64 o 
   1   7  24        0.69       -6.99      9.41 o 
   2   7  24       18.94        3.16     12.06 o 
   3   7  24       23.74       -1.83      9.93 o 
   4   7  24       58.25       36.41     13.21 o 
   5   7  24      104.35      111.28     20.42 o 
   1   1  25      107.84      103.92     12.29 o 
   2   1  25      146.40      136.66     14.59 o 
   3   1  25      971.49      903.13     30.52 o 
   4   1  25      267.97      298.61     18.22 o 
   5   1  25     3552.43     3964.16     67.17 o 
   6   1  25       36.73       34.43     10.59 o 
   7   1  25     1298.34     1473.61     39.31 o 
   8   1  25     2334.51     2587.71     52.86 o 
   9   1  25      437.13      418.21     25.79 o 
  10   1  25     1121.00     1154.51     40.66 o 
  11   1  25      476.46      524.76     34.33 o 
  12   1  25      188.13      150.16     20.31 o 
  13   1  25       86.47       78.82     21.88 o 
  14   1  25       28.00       29.34     12.04 o 
  15   1  25      721.15      744.96     38.60 o 
  16   1  25        2.61        4.34     12.05 o 
  17   1  25       56.14       19.03     10.37 o 
  18   1  25       42.05       27.38     13.26 o 
  19   1  25      145.92      172.49     17.44 o 
  20   1  25        3.79        6.12      8.36 o 
  21   1  25      588.69      556.03     27.04 o 
  22   1  25        7.15       -7.08      7.08 o 
  23   1  25      145.64      131.96     26.65 o 
  24   1  25       70.68       87.44     12.12 o 
   0   2  25       75.38       68.97     24.20 o 
   1   2  25      201.37      235.13     19.85 o 
   2   2  25       24.14       13.89      8.89 o 
   3   2  25       74.89       61.26     10.17 o 
   4   2  25       32.74       41.12     12.25 o 
   5   2  25       17.34       23.25     12.29 o 
   6   2  25       37.61       27.04     12.99 o 
   7   2  25        3.44       -4.15      9.71 o 
   8   2  25       33.25       66.82     16.02 o 
   9   2  25      161.08      152.39     27.27 o 
  10   2  25      284.49      291.17     46.19 o 
  11   2  25       69.60       97.27     18.06 o 
  12   2  25      109.98      103.69     23.29 o 
  13   2  25      113.46      102.05     20.98 o 
  14   2  25      107.88      116.27     21.45 o 
  15   2  25       78.82       61.57     20.55 o 
  16   2  25      105.54      113.22     21.77 o 
  17   2  25      143.90      121.41     21.54 o 
  18   2  25      133.93      120.58     20.45 o 
  19   2  25      102.48       90.08     17.39 o 
  20   2  25       25.82       45.32     14.14 o 
  21   2  25       14.80       32.21     11.29 o 
  22   2  25       15.56      -11.85     11.85 o 
  23   2  25      143.00      138.82     12.38 o 
   1   3  25     1407.99     1475.44     69.21 o 
   2   3  25      959.69     1070.59     49.23 o 
   3   3  25      319.42      318.37     23.71 o 
   4   3  25       47.76       23.62     11.17 o 
   5   3  25      313.04      252.73     19.40 o 
   6   3  25      620.42      573.77     32.18 o 
   7   3  25       46.70       32.05     12.18 o 
   8   3  25      222.74      196.51     19.52 o 
   9   3  25       61.20       52.73     16.88 o 
  10   3  25      296.04      351.35     25.15 o 
  11   3  25      775.68      775.25     41.66 o 
  12   3  25       87.79       66.76     30.94 o 
  13   3  25       24.63       22.86     15.14 o 
  14   3  25        7.83       11.66     15.15 o 
  15   3  25     1151.97     1064.44     54.73 o 
  16   3  25        3.31       17.69     14.65 o 
  17   3  25      557.18      598.22     38.56 o 
  18   3  25      131.54      121.54     14.56 o 
  19   3  25      315.42      349.04     25.44 o 
  20   3  25       28.64       32.10      8.09 o 
  21   3  25      699.55      651.87     24.71 o 
  22   3  25       11.90        5.05      7.57 o 
   0   4  25      285.23      354.41     57.28 o 
   1   4  25      214.31      163.78     28.94 o 
   2   4  25       16.92        6.32     17.30 o 
   3   4  25      220.62      221.62     25.62 o 
   4   4  25      225.84      195.35     25.72 o 
   5   4  25        4.12       -2.04     12.38 o 
   6   4  25      368.35      346.10     24.96 o 
   7   4  25       38.29       56.47     11.72 o 
   8   4  25       55.45       65.41     14.05 o 
   9   4  25       68.34       45.75     11.95 o 
  10   4  25      444.39      427.86     30.07 o 
  11   4  25        7.70        0.15     12.36 o 
  12   4  25      473.78      456.21     25.73 o 
  13   4  25       35.09        9.30     10.94 o 
  14   4  25       28.76       31.65     10.65 o 
  15   4  25      132.61      111.55     15.43 o 
  16   4  25      269.37      255.49     19.87 o 
  17   4  25       16.98       18.72      6.94 o 
  18   4  25       21.69        5.05      5.96 o 
  19   4  25      165.69      149.13     20.65 o 
  20   4  25       59.09       53.99     14.64 o 
   1   5  25       95.57      114.93     22.35 o 
   2   5  25      429.02      412.81     39.31 o 
   3   5  25       16.96       10.07     15.15 o 
   4   5  25      141.04      107.68     16.48 o 
   5   5  25      431.92      461.25     31.25 o 
   6   5  25       95.95      109.26     16.60 o 
   7   5  25      249.27      308.62     24.69 o 
   8   5  25       21.02       39.09     12.12 o 
   9   5  25       48.30       25.16     19.64 o 
  10   5  25       20.54        8.50     15.84 o 
  11   5  25       86.04       76.01     21.81 o 
  12   5  25       68.24       66.99     14.80 o 
  13   5  25        0.49        7.75      9.65 o 
  14   5  25      133.72      148.35     27.05 o 
  15   5  25       69.11        7.93     13.35 o 
  16   5  25        4.55      -13.67     13.67 o 
  17   5  25       24.89       20.41     12.22 o 
   0   6  25      762.41      615.15     55.59 o 
   1   6  25       68.21       73.96     16.65 o 
   2   6  25      263.94      296.09     27.77 o 
   3   6  25      137.70      128.56     19.35 o 
   4   6  25      704.83      637.61     37.97 o 
   5   6  25       13.47        1.36      7.80 o 
   6   6  25       15.53        1.99      7.57 o 
   7   6  25       41.02       51.77     17.27 o 
   8   6  25       16.14       11.38      9.85 o 
   9   6  25        3.55        9.55     10.02 o 
  10   6  25       56.79       40.52     10.01 o 
  11   6  25        6.88       18.57     13.17 o 
   0   0  26      109.30      102.78     34.51 o 
   1   0  26      875.35      847.99     58.59 o 
   2   0  26       70.43       28.31     30.10 o 
   3   0  26       61.50       32.95     13.02 o 
   4   0  26      129.42       76.37     17.58 o 
   5   0  26      381.26      351.88     38.26 o 
   6   0  26      394.40      412.26     32.13 o 
   7   0  26       57.35       43.78     14.81 o 
   8   0  26      105.31      100.39     31.03 o 
   9   0  26        6.49       44.31     25.70 o 
  10   0  26      858.35      848.29     76.33 o 
  11   0  26        1.33      -26.51     26.51 o 
  12   0  26      688.28      623.89     63.06 o 
  13   0  26      187.94      147.02     22.01 o 
  14   0  26      141.84      105.49     19.11 o 
  15   0  26      277.35      276.61     26.90 o 
  16   0  26      119.22      106.46     17.78 o 
  17   0  26       48.88       34.83     14.11 o 
  18   0  26     1241.42     1372.77     55.50 o 
  19   0  26      179.00      123.55     25.65 o 
  20   0  26       82.00       86.07     20.63 o 
  21   0  26      155.83      171.92     25.22 o 
  22   0  26      785.05      692.40     45.86 o 
   1   1  26        8.18       -3.96     14.37 o 
   2   1  26      125.96      132.60     14.19 o 
   3   1  26       23.03       36.23     13.97 o 
   4   1  26       48.37       17.82      9.97 o 
   5   1  26     1038.09     1143.51     33.77 o 
   6   1  26      286.45      282.56     19.15 o 
   7   1  26       13.97       13.76     10.40 o 
   8   1  26      315.52      391.85     23.35 o 
   9   1  26      117.32      101.35     17.53 o 
  10   1  26        5.26        4.25     10.98 o 
  11   1  26      231.96      258.57     23.61 o 
  12   1  26        6.67        6.58     12.62 o 
  13   1  26        3.79       -2.56     13.69 o 
  14   1  26       24.02       31.81     11.49 o 
  15   1  26      262.62      206.20     19.88 o 
  16   1  26       41.32       53.46     12.12 o 
  17   1  26        0.59        3.82      9.49 o 
  18   1  26       76.41       57.94     16.78 o 
  19   1  26      440.90      407.69     31.92 o 
  20   1  26       43.56       54.08      9.55 o 
  21   1  26        0.93       -1.56      8.48 o 
  22   1  26       81.25      119.75     14.91 o 
  23   1  26       15.96       37.67     12.56 o 
   0   2  26     2221.11     2423.86     92.31 o 
   1   2  26       25.27       40.59     11.96 o 
   2   2  26       11.64       -4.58      9.43 o 
   3   2  26       11.51        2.33      9.32 o 
   4   2  26     2350.18     2535.61     54.89 o 
   5   2  26        1.35       -6.37     10.00 o 
   6   2  26      771.74      770.85     36.37 o 
   7   2  26       83.37       75.00     22.47 o 
   8   2  26      773.38      797.15     53.89 o 
   9   2  26       11.95        9.96     12.48 o 
  10   2  26     1433.60     1446.06     57.33 o 
  11   2  26       35.67       35.39     12.59 o 
  12   2  26      393.97      405.85     36.94 o 
  13   2  26      245.68      357.17     34.54 o 
  14   2  26      139.93      135.54     22.62 o 
  15   2  26       69.08       43.07     21.51 o 
  16   2  26      389.12      324.83     33.98 o 
  17   2  26      342.78      307.60     28.61 o 
  18   2  26        6.55       -4.79     11.14 o 
  19   2  26      381.81      403.80     29.25 o 
  20   2  26      279.42      248.87     22.09 o 
  21   2  26        2.35        9.32      8.71 o 
  22   2  26      263.35      241.70     15.39 o 
   1   3  26       13.90       -9.80     14.29 o 
   2   3  26      184.52      227.05     27.70 o 
   3   3  26       25.21       10.77     13.26 o 
   4   3  26      166.24      197.13     20.00 o 
   5   3  26      221.66      162.01     17.66 o 
   6   3  26      212.84      211.37     19.26 o 
   7   3  26      153.25      127.11     16.44 o 
   8   3  26      402.33      423.00     26.49 o 
   9   3  26      132.78      123.43     14.06 o 
  10   3  26      113.78      120.20     13.12 o 
  11   3  26      239.34      231.02     23.08 o 
  12   3  26        0.79      -15.75     15.75 o 
  13   3  26       13.16       19.86     14.34 o 
  14   3  26       44.04       36.70     13.69 o 
  15   3  26      291.65      291.39     40.83 o 
  16   3  26        3.04      -10.23     16.10 o 
  17   3  26       15.81       14.11      9.17 o 
  18   3  26       14.76        9.82      7.67 o 
  19   3  26      244.80      259.63     17.98 o 
  20   3  26        3.43       -2.31      5.71 o 
  21   3  26       91.65       76.73     15.52 o 
   0   4  26      129.77       76.88     33.26 o 
   1   4  26        2.01        8.02     16.12 o 
   2   4  26       71.49       48.82     20.46 o 
   3   4  26      146.70      119.79     25.19 o 
   4   4  26      102.66       88.69     21.93 o 
   5   4  26       91.24       85.65     22.88 o 
   6   4  26      144.03      124.32     18.40 o 
   7   4  26      370.17      341.54     24.09 o 
   8   4  26        3.48       11.26      9.92 o 
   9   4  26      196.12      173.24     19.95 o 
  10   4  26      307.91      249.94     19.37 o 
  11   4  26        0.52        8.50     18.19 o 
  12   4  26       71.88       33.55      8.93 o 
  13   4  26       32.22       18.52     10.77 o 
  14   4  26      226.80      209.98     18.85 o 
  15   4  26       51.10       39.02     13.12 o 
  16   4  26      215.05      168.56     15.10 o 
  17   4  26       32.42       19.48      7.55 o 
  18   4  26       47.56       55.43     28.68 o 
   1   5  26      609.01      611.08     44.83 o 
   2   5  26      264.13      250.48     30.08 o 
   3   5  26       64.93       88.18     19.94 o 
   4   5  26       41.47       60.90     35.51 o 
   5   5  26      513.08      427.28     27.19 o 
   6   5  26       17.45        4.07     10.52 o 
   7   5  26      234.67      234.55     21.15 o 
   8   5  26       47.09       47.60     14.13 o 
   9   5  26        6.98       -7.05     23.48 o 
  10   5  26       61.70       67.45     15.13 o 
  11   5  26       68.05       41.61     26.94 o 
  12   5  26        3.40        2.84     13.48 o 
  13   5  26        4.02       14.88     15.36 o 
  14   5  26       14.78       -1.12     12.25 o 
  15   5  26      148.29      107.27     19.14 o 
   0   6  26      252.36      169.73     27.11 o 
   1   6  26       87.49       89.57     14.62 o 
   2   6  26      299.62      254.28     23.20 o 
   3   6  26       92.98      105.87     15.92 o 
   4   6  26       49.88       53.82     14.78 o 
   5   6  26       90.91      111.64     23.90 o 
   6   6  26      158.43      139.55     24.45 o 
   7   6  26       24.85       39.00     15.51 o 
   8   6  26       13.84       15.30     11.02 o 
   1   1  27      113.19      101.41     20.37 o 
   2   1  27       72.64       36.92     13.02 o 
   3   1  27      222.49      208.32     21.02 o 
   4   1  27      416.53      425.97     22.83 o 
   5   1  27      118.38      103.19     14.51 o 
   6   1  27      464.59      486.17     25.83 o 
   7   1  27      453.26      471.60     24.69 o 
   8   1  27     2586.98     2687.80     76.80 o 
   9   1  27       21.65       42.88     13.18 o 
  10   1  27      279.87      273.75     23.85 o 
  11   1  27      584.65      596.45     33.61 o 
  12   1  27      230.40      225.58     20.86 o 
  13   1  27       58.15       40.16     17.09 o 
  14   1  27      184.10      210.29     19.81 o 
  15   1  27       24.12       21.23      9.52 o 
  16   1  27      191.14      214.65     18.42 o 
  17   1  27      110.98      107.21     13.86 o 
  18   1  27      378.02      374.65     27.95 o 
  19   1  27        5.65       -7.05      9.86 o 
  20   1  27      263.89      289.85     21.75 o 
  21   1  27       52.30       42.50     13.35 o 
   0   2  27      106.55       81.65     20.63 o 
   1   2  27       53.75       41.67     10.33 o 
   2   2  27      134.83      150.42     16.85 o 
   3   2  27        9.44        5.40     10.29 o 
   4   2  27       18.95        5.98      9.27 o 
   5   2  27       10.95       14.23      9.03 o 
   6   2  27      358.89      403.48     23.51 o 
   7   2  27       84.22       79.97     16.73 o 
   8   2  27       13.15       -4.69     12.84 o 
   9   2  27      266.54      304.31     26.92 o 
  10   2  27       41.92       13.28     18.05 o 
  11   2  27       57.82       39.74     18.97 o 
  12   2  27      144.58      138.87     22.00 o 
  13   2  27       16.37       23.38     13.11 o 
  14   2  27        0.42        2.20     12.43 o 
  15   2  27      121.89      102.56     18.47 o 
  16   2  27       22.63        2.11     12.25 o 
  17   2  27        3.22        2.28     12.48 o 
  18   2  27      194.42      212.16     44.69 o 
  19   2  27       11.83       25.17     10.06 o 
  20   2  27       47.13       49.04      8.74 o 
  21   2  27        6.13       15.49      9.50 o 
   1   3  27        3.97      -11.06     11.06 o 
   2   3  27      727.28      733.99     38.74 o 
   3   3  27        2.61        4.40     12.20 o 
   4   3  27      471.10      466.13     47.63 o 
   5   3  27        9.27       -0.96     14.21 o 
   6   3  27      183.93      178.89     18.46 o 
   7   3  27      147.24      125.12     13.99 o 
   8   3  27      219.47      225.65     17.17 o 
   9   3  27      247.36      236.97     17.10 o 
  10   3  27       10.93        5.00      8.09 o 
  11   3  27       12.51       10.29      9.15 o 
  12   3  27      118.14       97.40     14.59 o 
  13   3  27      207.75      202.93     21.88 o 
  14   3  27      678.84      589.06     52.15 o 
  15   3  27        6.57        2.04      7.07 o 
  16   3  27        6.71        2.43      9.99 o 
  17   3  27        8.82       21.06      7.31 o 
  18   3  27      904.31      868.46     31.40 o 
  19   3  27        5.24        8.02      6.82 o 
   0   4  27        7.01       18.36     23.63 o 
   1   4  27      105.99       76.50     23.21 o 
   2   4  27       73.84       46.50     18.25 o 
   3   4  27      189.98      191.56     27.50 o 
   4   4  27      139.29      102.89     21.53 o 
   5   4  27       10.91       18.04     12.01 o 
   6   4  27       27.12       12.55     11.74 o 
   7   4  27      112.34      116.10     16.83 o 
   8   4  27      107.82       87.98     14.84 o 
   9   4  27      220.12      162.06     17.68 o 
  10   4  27       10.43        0.99      9.55 o 
  11   4  27        1.02        2.15      8.51 o 
  12   4  27       33.42       26.42      8.62 o 
  13   4  27       40.97       71.47     15.35 o 
  14   4  27        8.34        2.99      9.35 o 
  15   4  27       52.72       36.83     28.09 o 
  16   4  27        1.74        5.89      7.69 o 
   1   5  27       34.78       53.81     16.22 o 
   2   5  27       75.35       25.58     25.29 o 
   3   5  27      107.85      112.60     19.29 o 
   4   5  27       14.30        2.68     11.00 o 
   5   5  27       21.96       24.88     12.33 o 
   6   5  27       71.65       45.71     11.25 o 
   7   5  27       14.02       -7.95      7.95 o 
   8   5  27       18.98        5.91      9.00 o 
   9   5  27        1.95       -3.83      8.53 o 
  10   5  27       18.53        7.63     31.21 o 
  11   5  27       37.11       18.25     12.34 o 
  12   5  27       64.68       35.90     13.88 o 
   0   6  27      221.23      157.60     23.15 o 
   1   6  27       95.25       70.75     11.97 o 
   2   6  27        7.75       18.60     12.03 o 
   3   6  27      257.13      223.23     27.06 o 
   4   6  27       25.19       17.22     10.69 o 
   0   0  28       39.57       17.16     23.30 o 
   1   0  28      107.20      110.40     23.83 o 
   2   0  28       38.13       19.67     18.57 o 
   3   0  28      338.63      352.08     36.90 o 
   4   0  28      437.46      495.18     42.77 o 
   5   0  28       31.58       14.37     16.20 o 
   6   0  28      599.84      720.27     40.22 o 
   7   0  28      501.77      458.17     52.64 o 
   8   0  28      269.32      275.54     41.27 o 
   9   0  28      962.37     1105.33     79.77 o 
  10   0  28       50.87       61.51     26.21 o 
  11   0  28       11.16      -10.07     18.80 o 
  12   0  28       21.96       24.73     15.69 o 
  13   0  28      474.60      483.23     48.36 o 
  14   0  28       26.60      -20.45     20.45 o 
  15   0  28      174.14      161.72     28.03 o 
  16   0  28      118.81      116.61     23.29 o 
  17   0  28      243.78      202.27     27.87 o 
  18   0  28      172.22      145.81     22.45 o 
  19   0  28      150.96      110.62     19.27 o 
   1   1  28      229.98      235.84     20.89 o 
   2   1  28       23.49        9.66     15.13 o 
   3   1  28        5.21        0.62     12.21 o 
   4   1  28       71.56       86.06     15.67 o 
   5   1  28       99.94       76.75     13.62 o 
   6   1  28       47.30       70.33     10.47 o 
   7   1  28       60.45       50.85     14.67 o 
   8   1  28      206.88      177.14     25.58 o 
   9   1  28      150.78      149.48     18.08 o 
  10   1  28        3.54       -3.21      9.77 o 
  11   1  28      179.20      178.55     18.68 o 
  12   1  28      361.61      331.99     29.98 o 
  13   1  28        0.26        7.70     11.68 o 
  14   1  28        6.00       -4.54     10.39 o 
  15   1  28       88.60      133.93     18.28 o 
  16   1  28        0.24       12.92     18.94 o 
  17   1  28      154.69      107.22     14.83 o 
  18   1  28      435.03      381.05     58.86 o 
  19   1  28      146.96      129.65     18.43 o 
  20   1  28       21.98       32.50     11.94 o 
   0   2  28      283.23      318.14     82.52 o 
   1   2  28       61.18       76.96     13.67 o 
   2   2  28      132.15      131.88     14.81 o 
   3   2  28      682.74      739.04     33.25 o 
   4   2  28       90.78       83.62     12.08 o 
   5   2  28        2.41       13.31     19.42 o 
   6   2  28      237.46      224.57     22.45 o 
   7   2  28      433.58      410.42     22.43 o 
   8   2  28      149.54      172.64     15.25 o 
   9   2  28      143.88      128.14     13.72 o 
  10   2  28      157.18      123.75     15.03 o 
  11   2  28       15.57       31.40     12.23 o 
  12   2  28      355.77      364.80     31.77 o 
  13   2  28      641.42      675.29     41.07 o 
  14   2  28       69.70       82.75     15.79 o 
  15   2  28      142.88      135.03     42.58 o 
  16   2  28       33.24       26.74     12.76 o 
  17   2  28       85.41       49.50      8.56 o 
  18   2  28        1.90        2.42      6.90 o 
  19   2  28      330.90      324.75     27.19 o 
   1   3  28       43.09       51.85     11.54 o 
   2   3  28      504.16      522.86     28.12 o 
   3   3  28      162.15      160.35     19.76 o 
   4   3  28       40.50       50.21     12.97 o 
   5   3  28      188.45      207.13     21.67 o 
   6   3  28      292.22      360.88     26.42 o 
   7   3  28       64.01       97.14     18.71 o 
   8   3  28      343.37      380.94     22.99 o 
   9   3  28       15.29       12.81      8.28 o 
  10   3  28       16.04       11.02      8.36 o 
  11   3  28        1.46       -4.55      8.03 o 
  12   3  28        4.50       -8.85      8.85 o 
  13   3  28       12.78        6.29      8.32 o 
  14   3  28        5.08        1.37      6.74 o 
  15   3  28       42.41       51.65     14.37 o 
  16   3  28       12.61       30.32      7.67 o 
  17   3  28       27.23       20.19      6.33 o 
   0   4  28       87.37       59.57     23.23 o 
   1   4  28       79.39       73.39     35.44 o 
   2   4  28      113.71       92.82     19.69 o 
   3   4  28      182.64      168.82     25.03 o 
   4   4  28       71.50       96.87     20.10 o 
   5   4  28       14.88       13.96     12.92 o 
   6   4  28      332.75      248.51     38.46 o 
   7   4  28      261.63      274.22     21.49 o 
   8   4  28        0.70        0.36      9.14 o 
   9   4  28      172.69      142.55     18.87 o 
  10   4  28      204.39      188.61     33.99 o 
  11   4  28       50.12       38.39     17.60 o 
  12   4  28       45.06       50.41     17.66 o 
  13   4  28      275.61      272.27     31.26 o 
  14   4  28       49.64       43.88     13.90 o 
   1   5  28        2.16        3.40      9.20 o 
   2   5  28       34.30       15.66     11.55 o 
   3   5  28      104.85       72.90     13.81 o 
   4   5  28      270.05      275.10     24.13 o 
   5   5  28        4.56       17.43      8.36 o 
   6   5  28       34.19       38.24     16.51 o 
   7   5  28        3.85       13.82     11.78 o 
   8   5  28       30.35        6.55     10.78 o 
   1   1  29      112.35      120.33     15.60 o 
   2   1  29       39.29       46.05     11.57 o 
   3   1  29       41.51       34.08     12.58 o 
   4   1  29      344.10      332.43     23.25 o 
   5   1  29     1445.28     1612.15     50.26 o 
   6   1  29       36.09        1.68     15.32 o 
   7   1  29      401.54      447.84     37.20 o 
   8   1  29       86.97       96.55     19.51 o 
   9   1  29      578.00      588.94     26.00 o 
  10   1  29        3.58       -8.15     10.46 o 
  11   1  29      591.82      525.39     43.83 o 
  12   1  29       57.36       85.62     21.70 o 
  13   1  29       97.31      117.93     23.46 o 
  14   1  29       18.48       26.08     11.02 o 
  15   1  29      799.25      823.49     76.24 o 
  16   1  29       29.50       49.96     17.39 o 
  17   1  29      144.36      117.34     20.74 o 
  18   1  29        1.20        4.27      7.71 o 
   0   2  29      128.45      104.10     20.41 o 
   1   2  29        1.16        5.50      9.02 o 
   2   2  29       11.18       11.81      9.10 o 
   3   2  29       68.84       36.32     11.09 o 
   4   2  29      222.36      244.65     26.47 o 
   5   2  29      493.50      482.62     30.27 o 
   6   2  29       66.95       66.20     13.65 o 
   7   2  29      121.46       88.08     23.01 o 
   8   2  29       73.11       90.65     15.25 o 
   9   2  29      412.86      377.79     23.19 o 
  10   2  29        7.66       -8.00      8.00 o 
  11   2  29      118.02      121.47     12.83 o 
  12   2  29       58.27       40.67      9.23 o 
  13   2  29        3.98        3.35     10.02 o 
  14   2  29        1.27       -1.09      6.54 o 
  15   2  29       87.65       63.06     10.53 o 
  16   2  29       12.76       12.61      5.93 o 
  17   2  29        4.80      -10.91     10.91 o 
   1   3  29      899.05      934.88     49.89 o 
   2   3  29        5.40        5.02     15.63 o 
   3   3  29      281.14      288.54     23.61 o 
   4   3  29       51.89       22.02     10.42 o 
   5   3  29     1064.81     1085.83     43.17 o 
   6   3  29       23.10       11.24     11.22 o 
   7   3  29       27.91       26.24     10.26 o 
   8   3  29       20.22       51.45     13.02 o 
   9   3  29      337.39      295.93     25.21 o 
  10   3  29        2.25        1.83      7.43 o 
  11   3  29      292.60      243.36     21.37 o 
  12   3  29      304.12      246.91     40.55 o 
  13   3  29        2.77      -14.48     14.48 o 
  14   3  29       19.96        9.72     11.93 o 
  15   3  29       81.44       54.29     16.14 o 
   0   4  29      106.28      105.24     27.64 o 
   1   4  29       60.75       68.27     16.78 o 
   2   4  29        8.89        7.91     12.99 o 
   3   4  29       85.30       71.07     16.19 o 
   4   4  29       56.61       33.86     13.98 o 
   5   4  29       25.45       28.79     11.93 o 
   6   4  29      177.92      129.40     18.44 o 
   7   4  29       45.37       59.35     15.04 o 
   8   4  29        4.69        0.27      8.60 o 
   9   4  29       18.90      -11.65     11.65 o 
  10   4  29      383.42      259.52     28.65 o 
  11   4  29        5.54        2.43      9.58 o 
   1   5  29       58.28       37.08      9.74 o 
   2   5  29       34.20       43.08     11.35 o 
   3   5  29       38.72       30.25     13.88 o 
   4   5  29        9.44        3.83      9.69 o 
   5   5  29       35.64       42.31     14.03 o 
   0   0  30      281.78      290.25     41.32 o 
   1   0  30      343.02      402.85     41.96 o 
   2   0  30      121.09      147.05     24.33 o 
   3   0  30      574.66      643.01     43.93 o 
   4   0  30       35.10       18.80     16.09 o 
   5   0  30      131.28      115.14     30.03 o 
   6   0  30     1121.49     1191.61     82.39 o 
   7   0  30     1083.66     1130.34     79.90 o 
   8   0  30      148.56      144.32     32.55 o 
   9   0  30      143.12      117.88     28.14 o 
  10   0  30      703.17      672.11     57.81 o 
  11   0  30        2.43        1.54     16.83 o 
  12   0  30      380.44      404.98     44.01 o 
  13   0  30      198.32      180.84     28.93 o 
  14   0  30       15.61       -7.35     14.87 o 
  15   0  30      251.11      294.65     32.75 o 
  16   0  30       43.72       30.99     13.78 o 
  17   0  30      412.50      427.00     33.72 o 
   1   1  30       40.31       20.08     10.97 o 
   2   1  30       33.08       50.43     19.34 o 
   3   1  30       33.31       40.50     12.90 o 
   4   1  30       74.41      107.06     16.85 o 
   5   1  30       54.55       66.85     17.78 o 
   6   1  30       42.82       20.70     13.95 o 
   7   1  30      144.97      156.67     22.45 o 
   8   1  30       48.90       39.25     11.40 o 
   9   1  30       41.33       70.09     17.81 o 
  10   1  30       59.93       71.64     16.68 o 
  11   1  30        1.32        2.29     11.98 o 
  12   1  30       80.39      121.70     17.81 o 
  13   1  30       18.04       10.70     10.95 o 
  14   1  30       16.08       21.49      9.92 o 
  15   1  30        7.14       27.72     10.87 o 
  16   1  30       81.90       86.77     24.94 o 
   0   2  30      873.97      923.95     46.63 o 
   1   2  30       72.22       57.19      9.94 o 
   2   2  30      279.36      277.12     21.24 o 
   3   2  30      295.55      323.53     23.76 o 
   4   2  30      412.22      425.12     26.50 o 
   5   2  30       68.93       86.84     14.54 o 
   6   2  30      654.65      706.37     33.20 o 
   7   2  30       67.68       49.41     11.21 o 
   8   2  30      100.23       92.93     14.34 o 
   9   2  30      134.66      117.07     18.13 o 
  10   2  30      291.80      212.35     18.70 o 
  11   2  30       16.93       25.17     28.08 o 
  12   2  30       37.64       38.70     11.09 o 
  13   2  30       71.68       23.15     22.14 o 
  14   2  30       31.16        7.54      9.21 o 
   1   3  30       12.26       -7.88     15.07 o 
   2   3  30        2.31        6.28     11.16 o 
   3   3  30      251.92      222.66     18.99 o 
   4   3  30        2.12       -0.48      9.43 o 
   5   3  30      143.70      141.78     20.19 o 
   6   3  30       46.25       35.31     13.11 o 
   7   3  30        5.22       20.56     10.95 o 
   8   3  30       78.16       62.64     10.03 o 
   9   3  30      112.18       65.66      7.97 o 
  10   3  30        0.28       11.21      8.07 o 
  11   3  30       31.43       -5.28     11.00 o 
  12   3  30        1.34       15.45     12.03 o 
   0   4  30       78.98       44.23     17.51 o 
   1   4  30        4.90       -2.38     11.09 o 
   2   4  30       28.23       43.26     13.70 o 
   3   4  30      150.05      141.80     18.35 o 
   4   4  30       19.87      -10.16     10.16 o 
   5   4  30       16.97       21.22      8.54 o 
   6   4  30      130.37       80.65     20.31 o 
   7   4  30      268.58      219.65     27.69 o 
   1   1  31       60.53       51.06     10.85 o 
   2   1  31      675.02      749.97     30.33 o 
   3   1  31       13.13      -14.84     14.84 o 
   4   1  31       97.61       69.54     16.42 o 
   5   1  31        3.24        9.47     12.12 o 
   6   1  31       83.31       83.07     13.19 o 
   7   1  31        8.61        3.77      9.17 o 
   8   1  31      403.88      424.17     26.11 o 
   9   1  31      134.58      136.62     18.15 o 
  10   1  31      119.78      135.37     17.56 o 
  11   1  31        0.53       -7.84      7.84 o 
  12   1  31      367.70      322.00     30.06 o 
  13   1  31       11.88       22.16     15.94 o 
  14   1  31      352.93      340.23     30.69 o 
   0   2  31       55.73       62.24     16.09 o 
   1   2  31      137.50      131.48     13.63 o 
   2   2  31        4.15       -4.29      8.34 o 
   3   2  31        3.96       -1.46      8.18 o 
   4   2  31        3.93       -7.21      7.54 o 
   5   2  31       64.49       50.39      9.04 o 
   6   2  31      161.97      152.56     15.32 o 
   7   2  31       71.44       55.14     11.00 o 
   8   2  31        4.23       -8.19      9.28 o 
   9   2  31      214.00      180.51     19.15 o 
  10   2  31       13.71       27.98      9.65 o 
  11   2  31        1.20       -9.73      9.73 o 
   1   3  31      139.07      123.57     17.87 o 
   2   3  31      520.00      559.24     35.83 o 
   3   3  31        9.82        6.84     10.11 o 
   4   3  31      194.89      173.08     20.47 o 
   5   3  31        0.19      -10.27     10.27 o 
   6   3  31      310.04      267.01     22.76 o 
   7   3  31       30.63       33.94     10.03 o 
   0   4  31       78.91       55.79     14.63 o 
   1   4  31       74.44       57.00     14.96 o 
   2   4  31        7.42        5.71     10.50 o 
   0   0  32      382.65      409.54     42.71 o 
   1   0  32       32.57       37.07     12.94 o 
   2   0  32       24.15        8.57     16.94 o 
   3   0  32      186.86      187.89     29.14 o 
   4   0  32      757.53      872.38     60.90 o 
   5   0  32      268.27      367.00     39.22 o 
   6   0  32      410.57      350.34     38.39 o 
   7   0  32      924.94      960.45    235.79 o 
   8   0  32      102.32      106.58     22.57 o 
   9   0  32      391.58      394.77     36.51 o 
  10   0  32       45.84       47.77     15.30 o 
  11   0  32       36.71       18.88     10.54 o 
   1   1  32       54.78       48.67     22.87 o 
   2   1  32      122.52      143.97     18.28 o 
   3   1  32        2.24       18.56     13.87 o 
   4   1  32        7.83        3.78     14.67 o 
   5   1  32       10.84       14.80      8.39 o 
   6   1  32      213.63      232.41     23.24 o 
   7   1  32       95.65       87.04     11.15 o 
   8   1  32      104.88       98.64     14.92 o 
   9   1  32       26.21       13.23      8.91 o 
  10   1  32       91.26       87.32     12.40 o 
  11   1  32       38.60       28.10     12.25 o 
   0   2  32       78.50       55.36     18.24 o 
   1   2  32      159.73      176.37     21.66 o 
   2   2  32       37.74       18.21     15.13 o 
   3   2  32      314.63      353.56     30.07 o 
   4   2  32       19.75       25.79      9.23 o 
   5   2  32        8.93      -11.06     11.06 o 
   6   2  32       71.30       41.47     10.26 o 
   7   2  32       12.33       -4.78      7.65 o 
   1   3  32        1.95       -9.71      9.71 o 
   2   3  32       84.26       85.78     14.09 o 
   3   3  32        3.22       -7.46      7.46 o 
   1   1  33       68.11       37.72     11.59 o 
   2   1  33        3.20        0.88     20.68 o 
   3   1  33       11.34       15.42      9.11 o 
   4   1  33       89.30       48.31      7.30 o 
   5   1  33      100.23       64.13     12.40 o 
   6   1  33        0.41       -1.25     12.09 o 
   0   2  33       10.60       -9.07     12.31 o 
   1   2  33        7.79       27.12      9.22 o 
   2   2  33        9.97       23.97      9.66 o 
                                                 
